# Supplementary material for: The Hfq regulon of Neisseria meningitidis
Source: FEBS Open Bio. 2017 Apr 25;7(6):777–88. doi: 10.1002/2211-5463.12218 (PMC5458458; doi:10.1002/2211-5463.12218)
Supplement: Supplementary file 6 — Table S1. Extended results of LC‐MSE experiments. [file FEB4-7-777-s006.xlsx]

## Sheet: Index
Sheet name	Contents
1. Wt vs. dHfq (>1 indep. exp.)	List of 37 upregulated and 10 downregulated genes that are independently confirmed in > 1 experiment.
2. Wt vs. dHfq (Biolog. roles)	List of 48 upregulated and 59 downregulated proteins detected with LC-MSE with fold changes ≥1.5 or ≤-1.5 and q-value ≤ 0.05 FDR (BH). Biological role or pathway added.
3. Wt vs. dHfq (q ≤ 0.05 FDR)	List of 107 differentially regulated proteins detected with LC-MSE (q-value ≤ 0.05 FDR controlled according to Benjamini-Hochberg).
4. Wt vs. dHfq (unadj. p ≤ 0.05)	List of 200 differentially regulated proteins detected with LC-MSE (p-value ≤ 0.05, no control for false discovery rate).
5. Wt vs. dhfq (Raw data)	All 506 detected proteins in both wt and Δhfq with mean detected values (and % variance of the standard error of the mean).

## Sheet: 1. Wt vs. dHfq (>1 indep. exp.)
Gene IDα	Nameα	Functionβ	Pathway or Biological roleβ	Fold Changeγ	Micro-arrayδ	SDS-PAGE /MSε
Upregulated
NMB0177		Sodium/alanine symporter	Membrane components		8.55
NMB0227		Mn2+-iron Transporter (Nramp) Family	Membrane components		2.83
NMB0317	queF	NADPH-dependent 7-cyano-7-deazaguanine reductase	tRNA modification	4.54626	4.5
NMB0325	rplU	50S ribosomal protein L21	Ribosomal proteins	22.8889	5.2
NMB0430	prpB	2-methylisocitrate lyase	Propionate metabolism	9.12038	24.27	↑
NMB0431	prpC	Methylcitrate synthase	Propionate metabolism	3.84676	40.3	1.6
NMB0432	tuaEη	Putative anion (sulphite) transporter	Membrane components & Propionate metabolism		4.88
NMB0435	ackA-1	Acetate kinase	Propionate metabolism	14.9215	15.88	2
NMB0546	adhP	Alcohol dehydrogenase propanol preferring adhP	Oxidoreductases	1.54837	1.71	↑
NMB0574	gcvT	Aminomethyltransferase	Amino acid metabolism	3.06109	2.6
NMB0589	rplS	50S ribosomal protein L19	Ribosomal proteins	3.68707	7.3	↑
NMB0634	fpbA	Iron ABC transporter	Membrane components			1.5
NMB0649		Hypothetical protein	Unknown		4.01
NMB0650		Hypothetical protein	Unknown	9.3865	4.8
NMB0791	ppiB	Peptidyl-prolyl cis–trans isomerase B (cyclophilin B)	Protein folding		2.43	↑
NMB0884	sodB	Superoxide dismutase, Fe-Mn family	Oxidoreductases	3.47412		1.7
NMB0859		Hypothetical protein	Unknown		2.94
NMB0861		Hypothetical protein	Unknown		2.46
NMB0865		Hypothetical protein	Membrane components		9.33
NMB0866		Hypothetical protein	Unknown		6.84
NMB0920	icd	Isocitrate dehydrogenase	Tricarboxylic acid cycle	5.77001	5	1.4
NMB0946	prx	Peroxiredoxin 2 family protein/glutaredoxin	Oxidoreductases		2.02	1.4
NMB0954	gltA	Citrate synthase	Tricarboxylic acid cycle	5.92218	4.4	2
NMB1055	glyA	Serine hydroxymethyltransferase	Amino acid metabolism	6.54861	5.4	3
NMB1306	zapE	ATPase	Cell division	2.63957	2.8
NMB1378	iscRη	Iron-sulphur cluster assembly transcription factor	Iron-sulphur cluster biosynthesis	6.09773	2.1
NMB1388	pgi-1	Glucose-6-phosphate isomerase 1	Glycolysis/Gluconeogenesis	11.0524	3.6	1.3
NMB1398	sodC	Superoxide dismutase, Cu-Zn family	Oxidoreductases		2.34	↑
NMB1406		Hypothetical protein	Unknown		3.47
NMB1572	acnB	Aconitate hydratase 2	Tricarboxylic acid cycle & Propionate metabolism	7.57385	3.62	2.3
NMB1584	mmsBη	3-hydroxyacid dehydrogenase	Unknown	38.8662	6.7	1.9
NMB1599		Hypothetical protein	Unknown		11.9
NMB1600		Hypothetical protein	Unknown		3.7
NMB1764		Hypothetical protein	Unknown		3.12
NMB1796		NADPH-dependent FMN reductase family protein	Oxidoreductases	2.6086	3.3	2.9
NMB1946		L-methionine binding lipoprotein	Membrane components	2.29159	2.6
NMB2136		Proton-dependent oligopeptide transporter	Protein transport/translocation		3.82
37				20	35	17
Downregulated
NMB0335	dapD	2,3,4,5-tetrahydropyridine-2,6-carboxylate N-succinyltransferase	Amino acid metabolism	-1.48381		-2
NMB0378	cysP	Phosphate permease	Membrane components	-7.66199	-1.7
NMB0543	lctPη	Putative L-lactate permease	Membrane components		-2.8
NMB0607	secD	Protein translocase subunit	Protein transport/translocation	-4.03252	-2.29
NMB0748	hfq	Host factor-I protein, RNA-binding protein	RNA chaperone		-152.62
NMB0763	cysK	Cysteine synthase	Amino acid metabolism		-2.72	-2.4
NMB0881	cysT	Sulfate transport system permease protein	Membrane components		-4.75
NMB1617	tehB	Tellurite resistance protein, tellurite methyltransferase	Response to tellurium ion		-2.56
NMB1934	atpD	ATP synthase subunit beta	Oxidative phosphorylation	-1.70606	-2.02	↓
NMB1935	atpG	ATP synthase gamma chain	Oxidative phosphorylation	-1.80127	-2.4
10				5	9	3
Legend
αGene identification and name according to Tettelin et al. (2000). Updated based on recent literature, see material and methods for references.
βAccording to the Kyoto Encyclopedia of Genes and Genomes (http://www.kegg.jp/) and/or UniProt (http://www.uniprot.org/).
γRelative change in ΔHfq mutant vs. wildtype. All with q-values ≤ 0.05 FDR controlled according to Benjamini and Hochberg (1995).
δRelative change in ΔHfq mutant vs. wildtype. Combined (mean) results from microarray experiments performed by Mellin et al. (2010) and Fantappiè et al. (2011).
εRelative change in ΔHfq mutant vs. wildtype. Combined (mean) results of SDS-PAGE/MS experiments performed by Fantappiè et al. (2009) and Pannekoek et al. (2009).
ζ(Putative) phase and/or antigenic variable genes according to Saunders et al. (2001), Martin et al. (2003), and Cahoon et al. (2011)
ηInferred from homology with genes from other bacterial species, see material & methods for references.

## Sheet: 2. Wt vs. dHfq (Biolog. roles)
Gene IDα	Nameα	Functionβ	Pathway or Biological roleβ	Fold Changeγ	Micro-arrayδ	SDS-PAGE /MSε
Upregulated
NMB1584	mmsBη	3-hydroxyacid dehydrogenase	Unknown	38.8662	6.7	1.9
NMB0325	rplU	50S ribosomal protein L21	Ribosomal proteins	22.8889	5.2
NMB0435	ackA-1	Acetate kinase	Propionate metabolism	14.9215	15.9	2
NMB1388	pgi-1	Glucose-6-phosphate isomerase 1	Glycolysis/Gluconeogenesis	11.0524	3.6	1.3
NMB0650		Hypothetical protein	Unknown	9.3865	4.8
NMB0430	prpB	2-methylisocitrate lyase	Propionate metabolism	9.12038	24.3	↑
NMB1572	acnB	Aconitate hydratase 2	Tricarboxylic acid cycle & Propionate metabolism	7.57385	3.62	2.3
NMB0434	prpF	AcnD accessory protein	Propionate metabolism	6.76096
NMB1055	glyA	Serine hydroxymethyltransferase	Amino acid metabolism	6.54861	5.4	3
NMB1378	iscRη	Iron-sulphur cluster assembly transcription factor	Iron-sulphur cluster biosynthesis	6.09773	2.1
NMB0954	gltA	Citrate synthase	Tricarboxylic acid cycle	5.92218	4.4	2
NMB0920	icd	Isocitrate dehydrogenase	Tricarboxylic acid cycle	5.77001	5	1.4
NMB1723	fixP	Cytochrome c oxidase subunit IIIζ	Oxidative phosphorylation	5.4094	-2.4
NMB0317	queF	NADPH-dependent 7-cyano-7-deazaguanine reductase	tRNA modification	4.54626	4.5
NMB1381	iscAη	HesB/YadR/YfhF family protein	Iron-sulphur cluster biosynthesis	4.52423
NMB0431	prpC	Methylcitrate synthase	Propionate metabolism	3.84676	40.3	1.6
NMB0589	rplS	50S ribosomal protein L19	Ribosomal proteins	3.68707	7.3	↑
NMB0884	sodB	Superoxide dismutase, Fe-Mn family	Oxidoreductases	3.47412		1.7
NMB0147	rplV	50S ribosomal protein L22	Ribosomal proteins	3.30558
NMB0337		Branched-chain amino acid aminotransferase	Amino acid metabolism	3.26514
NMB0329	pilF	Type IV pilus assembly protein	Pilus assembly	3.08817
NMB1207	bfrA	Bacterioferritin A	Iron storage	3.07954
NMB0574	gcvT	Aminomethyltransferase	Amino acid metabolism	3.06109	2.6
NMB1428		Xaa-Pro aminopeptidase	Amino acid metabolism	3.03584
NMB0829	hsdM	Type I restriction enzyme EcoR124II M protein	DNA restriction/modification system	3.02004
NMB0321	rpmB	50S ribosomal protein L28	Ribosomal proteins	2.92506
NMB1306	zapE	ATPase	Cell division	2.63957	2.8
NMB1796		NADPH-dependent FMN reductase family protein	Oxidoreductases	2.6086	3.3	2.9
NMB0801	hemB	δ-Aminolevulinic acid dehydratase	Porphyrin metabolism	2.51636
NMB0475		23S rRNA methyltransferase	Ribosome biogenesis	2.42602
NMB1379	iscS	Cysteine desulfuraseζ	Iron-sulphur cluster biosynthesis	2.38504
NMB1134/72	fdx1/2	Ferredoxin, 2Fe-2S type	Iron-sulphur cluster biosynthesis	2.38056
NMB0143	rplD	50S ribosomal protein L4	Ribosomal proteins	2.34807
NMB1580		Putative gIY-YIG catalytic domain protein/endonuclease	Unknown	2.29654
NMB1946		L-methionine binding lipoprotein	Membrane components	2.29159	2.6
NMB1380	nifU	Iron-sulfur cluster assembly scaffold protein iscU	Iron-sulphur cluster biosynthesis	2.24663
NMB2096	yojH	Malate:quinone oxidoreductase	Tricarboxylic acid cycle	1.97719
NMB1616	thiD	Phosphomethylpyrimidine kinase	Cofactor metabolism	1.95454
NMB1686	prfA	Peptide chain release factor 1	Protein biosynthesis	1.8506
NMB1581	hisD	Histidinol dehydrogenase	Histidine metabolism	1.73023
NMB2129	argG	Argininosuccinate synthase	Amino acid metabolism	1.70989
NMB1059		Hypothetical protein	Unknown	1.69338
NMB0214	prlC	Oligopeptidase A	Amino acid metabolism	1.68118
NMB1084		Hypothetical protein	Unknown	1.6525
NMB0546	adhP	Alcohol dehydrogenase propanol preferring	Oxidoreductases	1.54837	1.71	↑
NMB1604	gpmA	Phosphoglyceromutase	Glycolysis/Gluconeogenesis	1.47563
NMB1978	cyaY	Frataxin-like protein	Iron-sulphur cluster biosynthesis	1.46875
NMB0424	ddl	D-alanine--D-alanine-ligase	Cell wall biogenesis/degradation	1.2794
48					20	13
Downregulated
NMB0136	rpsL	30S ribosomal protein S12	Ribosomal proteins	-1.22075
NMB1254	ribA	GTP cyclohydrolase 2	Cofactor metabolism	-1.29966
NMB0723	rplT	50S ribosomal protein L20	Ribosomal proteins	-1.42129
NMB1384	gyrA	DNA gyrase subunit A	DNA replication/repair	-1.4768
NMB0335	dapD	2,3,4,5-tetrahydropyridine-2,6-carboxylate N-succinyltransferase	Amino acid metabolism	-1.48381		-2
NMB1392	zwf	Glucose-6-phosphate 1-dehydrogenase	Pentose phosphate pathway	-1.54582
NMB1506	argS	Arginine tRNA ligase	Protein biosynthesis	-1.58858
NMB1567	fkpA	FKBP-type peptidyl-prolyl cis-trans isomerase	Protein folding	-1.63706
NMB2091		Outer Membrane Protein assembly protein GNA2091	Cell wall biogenesis/degradation	-1.67025		↑
NMB1934	atpD	ATP synthase subunit beta	Oxidative phosphorylation	-1.70606	-2	↓
NMB1285	eno	Enolase	Glycolysis/Gluconeogenesis	-1.73094
NMB1935	atpG	ATP synthase gamma chain	Oxidative phosphorylation	-1.80127	-2.4
NMB1583	hisB	Imidazoleglycerol phosphate dehydratase	Histidine metabolism	-1.87693
NMB0171	minD	Septum site determining protein	Cell division	-1.95691
NMB0196	rne	Ribonuclease E	RNA degradation	-2.17191
NMB1613	fumB	Fumarate hydratase class I (anaerobic)	Tricarboxylic acid cycle	-2.20232
NMB1973	groS	10 kDa chaperonin	Protein folding	-2.21579
NMB0281	surA	Peptidyl-prolyl cis-trans isomerase	Protein folding	-2.22817
NMB0039		Putative hydrolaseζ	Unknown	-2.26693
NMB1342	aceF	Dihydrolipoamide acetyltransferase	Pyruvate metabolism	-2.4214
NMB0871	panC	Pantothenate synthetase	Cofactor metabolism	-2.492
NMB1252	purM	Phosphoribosylformylglycinamidine cyclo-ligase	Nucleotide metabolism	-2.54329
NMB0824	pyrF	Orotidine 5'-phosphate decarboxylase	Nucleotide metabolism	-2.83076
NMB1530	dapE	Succinyl diaminopimelate desuccinylase	Amino acid metabolism	-2.97993
NMB0978	pntB	NAD(P) transhydrogenase beta subunit	Oxidoreductases	-3.10992
NMB0890	pilE	Type IV pilin related protein	Pilus assembly	-3.44469
NMB1029	aspA	Aspartate ammonia lyase	Amino acid metabolism	-3.55247
NMB0626	prfC	Peptide chain release factor 3	Protein biosynthesis	-3.6913
NMB1347	suhB	Inositol-1-monophosphatase	Cofactor metabolism	-3.95314
NMB0980	pntA	NAD(P) transhydrogenase alpha subunit	Oxidoreductases	-3.96504
NMB0696		Amino acid ABC transporter ATP binding protein	Membrane components	-4.02501
NMB0607	secD	Protein translocase subunit	Protein transport/translocation	-4.03252	-2.3
NMB0391	pgmB	Beta-phosphoglucomutase	Starch and sucrose metabolism	-4.07167
NMB1657	comE	ComE operon protein 1-related protein	DNA replication/repair	-4.18665
NMB0180	lpxD	UDP-3-O-[3-hydroxymyristoyl] glucosamine N-acyltransferase	Lipopolysaccharide biosynthesis	-4.63029
NMB0854	hisS	Histidine tRNA ligase	Histidine metabolism	-4.69009
NMB0456	amiC	N-acetylmuramoyl-L-alanine amidaseζ	Cell wall biogenesis/degradation	-4.82708
NMB1874	pyrE	Orotate phosphoribosyltransferase	Pyrimidine metabolism	-4.89942
NMB1460	ssb	Single stranded DNA binding protein	DNA replication/repair	-5.03696
NMB0118	topA	DNA topoisomerase 1	DNA replication/repair	-5.14401
NMB0086		Hypothetical protein	Unknown	-5.17417
NMB1864	hemL	Glutamate-1-semialdehyde 2,1-aminomutase	Porphyrin metabolism	-5.60385
NMB1060	fbp	Fructose-1,6-bisphosphatase	Glycolysis/Gluconeogenesis	-5.65024
NMB1368		ATP dependent RNA helicase/transposase	DNA replication/repair	-5.65219
NMB0703	comL	Outer membrane protein assembly factor BamD	Competence	-6.12809
NMB1641	rimP	Ribosome maturation factor	Ribosome biogenesis	-6.50506
NMB1807	ponA	Penicillin binding protein 1A	Peptidoglycan biosynthesis	-6.56471
NMB1918	fabD	ACP S-malonyltransferase	Fatty acid biosynthesis	-7.23047
NMB1036	leuC	Isopropylmalate isomerase large subunit	Amino acid metabolism	-7.52573
NMB0378	cysP	Phosphate permease	Membrane components	-7.66199	-1.7
NMB0822	htpX	Heat shock protein	Stress response	-7.71174
NMB0923		Cytochrome c	Electron transport chain	-7.81897
NMB1870	fHbp	Factor H Binding Protein	Membrane components	-8.47845
NMB0401	putA	Proline dehydrogenase	Amino acid metabolism	-9.1631
NMB0684	ribH	6,7-dimethyl-8-ribityllumazine synthase	Riboflavin metabolism	-10.118
NMB0667	zipA	Cell division protein	Cell division	-10.6172
NMB1715	mtrD	Multiple transferable resistance system protein	Membrane components	-11.86
NMB1963	gltT	Sodium-dependent L-glutamate periplasmic transport protein	Membrane components	-12.3862
NMB0160	rpmD	50S ribosomal protein L30	Ribosomal proteins	-36.0323
59					4	3
Legend
αGene identification and name according to Tettelin et al. (2000). Updated based on recent literature, see material and methods for references.
βAccording to the Kyoto Encyclopedia of Genes and Genomes (http://www.kegg.jp/) and/or UniProt (http://www.uniprot.org/).
γRelative change in ΔHfq mutant vs. wildtype. All with q-values ≤ 0.05 FDR controlled according to Benjamini and Hochberg (1995).
δRelative change in ΔHfq mutant vs. wildtype. Combined (mean) results from microarray experiments performed by Mellin et al. (2010) and Fantappiè et al. (2011).
εRelative change in ΔHfq mutant vs. wildtype. Combined (mean) results of SDS-PAGE/MS experiments performed by Fantappiè et al. (2009) and Pannekoek et al. (2009).
ζ(Putative) phase and/or antigenic variable genes according to Saunders et al. (2001), Martin et al. (2003), and Cahoon et al. (2011)
ηInferred from homology with genes from other bacterial species, see material & methods for references.

## Sheet: 3. Wt vs. dHfq (q<0.05 FDR)
					H44/76 wt			H44/76ΔHfq							Microarray			SDS-PAGE/MS
Locus	Protein		(Putative) Phase & antigenic variable?		mean	%var. SEM		mean	%var. SEM			Fold Change	p-value (FDR)		Mellin (2010)	Fantappiè (2011)		Pannekoek (2009)	Fantappiè (2009)
NMB1584	3-hydroxyacid dehydrogenase NMB1584				0.142916	0.300288		5.5546	0.0373255		≥	38.8662	1.39148e-05			6.7		↑	1.9
NMB0325	50S ribosomal protein L21 rplU				0.1	9.81308e-17		2.28889	0.0430583		≥	22.8889	2.43298e-05			5.2
NMB0435	Acetate kinase ackA-1				0.1	9.81308e-17		1.49215	0.101751		≥	14.9215	0.000785492		13.65	18.1			2
NMB1388	Glucose-6-phosphate isomerase 1 pgi1				0.1	9.81308e-17		1.10524	0.17237		≥	11.0524	0.00618459			2.7		↑	1.3
NMB0650	Putative uncharacterized protein NMB0650				0.132786	0.246909		1.2464	0.17242		≥	9.3865	0.00672197			4.8
NMB0430	2-methylisocitrate lyase prpB				0.1	9.81308e-17		0.912038	0.0258587		≥	9.12038	4.24505e-06		20.35	28.2		↑
NMB1572	Aconitate hydratase 2 acnB				1.66346	0.0277943		12.5988	0.00131684		=	7.57385	6.94899e-11		2.71	4.5		↑	2.3
NMB0434	AcnD accessory protein PrpF				0.1	9.81308e-17		0.676096	0.06523		≥	6.76096	0.000404929
NMB1055	Pyridoxal phosphate dependent serine hydroxymethyltransferase glyA				1.45838	0.0763082		9.55038	0.0272199		=	6.54861	5.75133e-07			5.4			3
NMB1378	Iron-sulphur cluster assembly transcription factor				0.1	9.81308e-17		0.609773	0.0610237		≥	6.09773	0.000351417			2.1
NMB0954	Citrate synthase gltA				1.85972	0.111445		11.0136	0.042193		=	5.92218	5.9e-06			4.4		↑	2
NMB0920	Isocitrate dehydrogenase icd				2.03745	0.0927312		11.7561	0.00432692		=	5.77001	1.32821e-07			5		↑	1.4
NMB1723	Cytochrome c oxidase subunit III fixP		yes		0.1	9.81308e-17		0.54094	0.0685932		≥	5.4094	0.000536534			-2.4
NMB0317	7-cyano-7-deazaguanine reductase				0.203566	0.508759		0.925465	0.0070368		≥	4.54626	0.0022437			4.5
NMB1381	HesB YadR YfhF family protein NMB1381				0.107943	0.0735855		0.488359	0.143041		≥	4.52423	0.00559186
NMB0431	Methylcitrate synthase citrate synthase 2 prpC				1.23031	0.0396914		4.73268	0.0288816		=	3.84676	0.000297413		23.87	56.7		↑	1.6
NMB0589	50S ribosomal protein L19 rplS				5.09732	0.148453		18.7942	0.04314		=	3.68707	6.55983e-05			7.3		↑
NMB0884	Superoxide dismutase sodB				1.29682	0.0973883		4.50531	0.0344393		=	3.47412	1.62926e-05					↑	1.7
NMB0147	50S ribosomal protein L22 rplV				3.36765	0.252075		11.132	0.00269509		=	3.30558	0.000579596
NMB0337	Branched-chain amino acid aminotransferase				0.77464	0.168415		2.52931	0.0157715		=	3.26514	0.000102962
NMB0329	Type IV pilus assembly protein pilF				0.900062	0.0160448		2.77954	0.00292153		=	3.08817	1.69975e-09
NMB1207	Bacterioferritin A bfrA				0.462164	0.227358		1.42325	0.0442603		=	3.07954	0.000849245
NMB0574	Aminomethyltransferase gcvT				0.270545	0.06861		0.828161	0.0790455		=	3.06109	0.000334901			2.6
NMB1428	Putative aminopeptidase NMB1428				0.376695	0.28293		1.14359	0.0169281		=	3.03584	0.00180295
NMB0829	Type I restriction enzyme EcoR124II M protein				0.1	9.81308e-17		0.302004	0.0204067		≥	3.02004	2.58838e-05
NMB0321	50S ribosomal protein L28 rpmB				0.730483	0.251963		2.1367	0.106562		=	2.92506	0.00862921
NMB1306	ATPase				0.519438	0.0704833		1.37109	0.0263337		=	2.63957	7.78319e-05			2.8
NMB1796	NADPH-dependent FMN reductase family protein				2.21921	0.153802		5.78902	0.0110882		=	2.6086	0.000320961			3.3		↑	2.9
NMB0801	δ-Aminolevulinic acid dehydratase hemB				0.317242	0.103747		0.798295	0.000899665		=	2.51636	0.00465068
NMB0475	23S rRNA methyltransferase				0.762005	0.069442		1.84864	0.0120951		=	2.42602	1.4364e-05
NMB1379	Cysteine desulfurase iscS		yes		1.16153	0.10107		2.77029	0.0337443		=	2.38504	0.000163604
NMB1134/72	Ferredoxin, 2Fe-2S type, fdx1-2				0.81854	0.241253		1.94859	0.00356862		=	2.38056	0.00462565
NMB0143	50S ribosomal protein L4 rplD				6.06038	0.153501		14.2302	0.0480542		=	2.34807	0.00121215
NMB1580	Putative gIY-YIG catalytic domain protein/endonuclease				0.378388	0.206744		0.868985	0.0602553		=	2.29654	0.00646459
NMB1946	L-methionine binding lipoprotein				3.17764	0.0692691		7.28185	0.0278916		=	2.29159	4.46092e-05			2.6
NMB1380	Iron-sulfur cluster assembly scaffold protein iscU nifU				1.23535	0.109119		2.77537	0.000681325		=	2.24663	0.000202247
NMB2096	Probable malate quinone oxidoreductase yojH				0.497632	0.0705321		0.983914	0.052359		=	1.97719	0.000458454
NMB1616	Phosphomethylpyrimidine kinase thiD				0.524682	0.093233		1.02551	0.122041		=	1.95454	0.00860497
NMB1686	Peptide chain release factor 1 prfA				0.317422	0.122348		0.587422	0.0287923		=	1.8506	0.00247767
NMB1581	Histidinol dehydrogenase hisD				1.43933	0.0917289		2.49037	0.0300659		=	1.73023	0.00154266
NMB2129	Argininosuccinate synthase argG				1.03663	0.0953763		1.77252	0.0432732		=	1.70989	0.00268239
NMB1059	Putative uncharacterized protein NMB1059				1.0396	0.0241071		1.76044	0.022286		=	1.69338	0.000907976
NMB0214	Oligopeptidase A prlC				2.09248	0.0984806		3.51783	0.0371389		=	1.68118	0.0031037
NMB1084	Putative uncharacterized protein NMB1084				0.576236	0.0648444		0.952228	0.0357649		=	1.6525	0.00326899
NMB0546	Alcohol dehydrogenase propanol preferring adhP				7.72983	0.0750734		11.9686	0.0397396		=	1.54837	0.00308623		1.71			↑
NMB1604	Phosphoglyceromutase gpmA				1.72174	0.0124343		2.54066	0.0246576		=	1.47563	3.26594e-05
NMB1978	Protein CyaY				0.1	9.81308e-17		0.146875	0.0276217		≥	1.46875	0.000583267
NMB0424	D-alanine--D-alanine-ligase ddl				0.424034	0.0275588		0.542507	0.0210474		=	1.2794	0.00192015
NMB0136	30S ribosomal protein S12 rpsL				5.25544	0.0230035		4.3051	0.0389514		=	-1.22075	0.00513586
NMB1254	GTP cyclohydrolase 2 ribA				0.129966	0.00574715		0.1	9.81308e-17		≤	-1.29966	1.41244e-05
NMB0723	50S ribosomal protein L20 rplT				2.18765	0.0130138		1.5392	0.0316713		=	-1.42129	0.000327917
NMB1384	DNA gyrase subunit A gyrA				1.11605	0.0387017		0.75572	0.0812226		=	-1.4768	0.00864312
NMB0335	2,3,4,5-tetrahydropyridine-2,6-carboxylate N-succinyltransferase dapD				3.89673	0.0253276		2.62618	0.0269759		=	-1.48381	0.000197602						-2.3
NMB1392	Glucose-6-phosphate 1-dehydrogenase zwf				2.17559	0.0397639		1.40741	0.0734361		=	-1.54582	0.00226128
NMB1506	Arginine tRNA ligase argS				1.2361	0.0521726		0.778115	0.0910811		=	-1.58858	0.00515344
NMB1567	Probable FKBP type peptidyl prolyl cis trans isomerase fkpA				3.20539	0.0532429		1.95802	0.0542291		=	-1.63706	0.00240388
NMB2091	Outer Membrane Protein assembly protein GNA2091				1.30904	0.0211628		0.783739	0.107418		=	-1.67025	0.00136687					↑
NMB1934	ATP synthase subunit beta atpD				6.51212	0.0543881		3.81705	0.0260624		=	-1.70606	0.00147415		-1.79	-2.2		↓
NMB1285	Enolase eno				5.01095	0.018789		2.89494	0.0358875		=	-1.73094	2.40376e-05
NMB1935	ATP synthase gamma chain atpG				0.836827	0.00637374		0.464575	0.0961145		=	-1.80127	0.000186038			-2.4
NMB1583	Imidazoleglycerol phosphate dehydratase hisB				8.82805	0.0726658		4.70346	0.0468069		=	-1.87693	0.00369509
NMB0171	Septum site determining protein MinD				1.04875	0.0660672		0.53592	0.0607879		=	-1.95691	0.00193699
NMB0196	Ribonuclease E rne				2.43543	0.00588578		1.12133	0.0653908		=	-2.17191	6.13644e-05
NMB1613	Fumarate hydratase class I anaerobic fumB				1.21307	0.0543281		0.550814	0.104154		=	-2.20232	0.00322091
NMB1973	10 kDa chaperonin groS				6.31818	0.0469248		2.85144	0.0372926		=	-2.21579	0.000210017
NMB0281	Peptidyl-prolyl cis-trans isomerase NMB028				1.39683	0.0531997		0.626896	0.0375794		=	-2.22817	0.00237699
NMB0039	Putative hydrolase		yes		0.503853	0.0117668		0.222262	0.00143863		=	-2.26693	0.000444281
NMB1342	Dihydrolipoamide acetyltransferase aceF				7.39023	0.0385685		3.05204	0.0764553		=	-2.4214	0.000297465
NMB0871	Pantothenate synthetase panC				0.2492	0.00244513		0.1	9.81308e-17		≤	-2.492	6.22001e-08
NMB1252	Phosphoribosylformylglycinamidine cyclo-ligase purM				1.31122	0.0328066		0.515563	0.229328		=	-2.54329	0.00120276
NMB0824	Orotidine 5 phosphate decarboxylase pyrF				0.283076	0.0825251		0.1	9.81308e-17		≤	-2.83076	0.00183726
NMB1530	Succinyl diaminopimelate desuccinylase dapE				0.297993	0.0811542		0.1	9.81308e-17		≤	-2.97993	0.00161568
NMB0978	NAD(P) transhydrogenase beta subunit pntB				0.310992	0.0716158		0.1	9.81308e-17		≤	-3.10992	0.00105062
NMB0890	Type IV pilin related protein NMB0890				0.448664	0.0498203		0.130248	0.232236		≤	-3.44469	0.0010668
NMB1029	Aspartate ammonia lyase aspA				0.355247	0.146035		0.1	9.81308e-17		≤	-3.55247	0.00792895
NMB0626	Peptide chain release factor prfC				0.36913	0.150804		0.1	9.81308e-17		≤	-3.6913	0.00743849
NMB1347	Extragenic suppressor protein SuhB				0.61644	0.0685023		0.155937	0.358714		≤	-3.95314	0.00110052
NMB0980	NAD(P) transhydrogenase alpha subunit pntA				0.740869	0.0637108		0.186851	0.464813		≤	-3.96504	0.00497688
NMB0696	Amino acid ABC transporter ATP binding protein				0.402501	0.136796		0.1	9.81308e-17		≤	-4.02501	0.00516238
NMB0607	Protein translocase subunit SecD				0.403252	0.0262756		0.1	9.81308e-17		≤	-4.03252	3.88579e-05		-1.97	-2.6
NMB0391	Beta phosphoglucomutase pgmB				0.407167	0.0302879		0.1	9.81308e-17		≤	-4.07167	1.54229e-05
NMB1657	ComE operon protein 1 related protein NMB1657				0.613539	0.0960822		0.146546	0.317622		≤	-4.18665	0.00207372
NMB0180	UDP-3-O-[3-hydroxymyristoyl] glucosamine N-acyltransferase lpxD				0.463029	0.0392707		0.1	9.81308e-17		≤	-4.63029	3.71419e-05
NMB0854	Histidine tRNA ligase hisS				0.469009	0.0553669		0.1	9.81308e-17		≤	-4.69009	0.000142405
NMB0456	N-acetylmuramoyl-L-alanine amidase amiC		yes		0.482708	0.0586888		0.1	9.81308e-17		≤	-4.82708	9.02476e-05
NMB1874	Orotate phosphoribosyltransferase pyrE				0.489942	0.0928246		0.1	9.81308e-17		≤	-4.89942	0.000781441
NMB1460	Single stranded DNA binding protein ssb				1.99691	0.0571096		0.396451	0.747762		≤	-5.03696	0.00728848
NMB0118	DNA topoisomerase topA				0.514401	0.0722084		0.1	9.81308e-17		≤	-5.14401	0.000647192
NMB0086	Putative uncharacterized protein NMB0086				0.517417	0.173373		0.1	9.81308e-17		≤	-5.17417	0.0096386
NMB1864	Glutamate-1-semialdehyde 2,1-aminomutase				0.560385	0.0856937		0.1	9.81308e-17		≤	-5.60385	0.000464309
NMB1060	Gructose-1,6-bisphosphatase class 1 fbp				0.565024	0.0718954		0.1	9.81308e-17		≤	-5.65024	0.000599586
NMB1368	Putative ATP dependent RNA helicase NMB1368				0.565219	0.10958		0.1	9.81308e-17		≤	-5.65219	0.0014323
NMB0703	Competence lipoprotein ComL				0.612809	0.0423416		0.1	9.81308e-17		≤	-6.12809	1.40532e-05
NMB1641	Ribosome maturation factor RimP				0.650506	0.11941		0.1	9.81308e-17		≤	-6.50506	0.00209275
NMB1807	Penicillin binding protein 1A ponA				0.656471	0.153779		0.1	9.81308e-17		≤	-6.56471	0.00528544
NMB1918	ACP S-malonyltransferase fabD				0.723047	0.0645193		0.1	9.81308e-17		≤	-7.23047	9.53798e-05
NMB1036	Isopropylmalate isomerase large subunit leuC				0.752573	0.0339441		0.1	9.81308e-17		≤	-7.52573	5.46117e-05
NMB0378	Phosphate permease NMB0378				0.766199	0.0948631		0.1	9.81308e-17		≤	-7.66199	0.0011583		-1.7
NMB0822	Protease HtpX homolog htpX				0.771174	0.176704		0.1	9.81308e-17		≤	-7.71174	0.00705604
NMB0923	Cytochrome c				0.781897	0.0782666		0.1	9.81308e-17		≤	-7.81897	0.00022781
NMB1870	Putative uncharacterized protein NMB1870				0.847845	0.157277		0.1	9.81308e-17		≤	-8.47845	0.00496548
NMB0401	Proline dehydrogenase putA				0.91631	0.0548364		0.1	9.81308e-17		≤	-9.1631	3.67734e-05
NMB0684	6,7 dimethyl-8-ribityllumazine synthase ribH				1.0118	0.0883167		0.1	9.81308e-17		≤	-10.118	0.000346096
NMB0667	Cell division protein zipA NMB0667				1.06172	0.131301		0.1	9.81308e-17		≤	-10.6172	0.00231506
NMB1715	Multiple transferable resistance system protein MtrD				1.186	0.0695305		0.1	9.81308e-17		≤	-11.86	0.000192026
NMB1963	Sodium-dependent L-glutamate periplasmic transport protein gltT				1.23862	0.0543407		0.1	9.81308e-17		≤	-12.3862	3.01682e-05
NMB0160	50S ribosomal protein L30 rpmD				3.60323	0.140528		0.1	9.81308e-17		≤	-36.0323	0.0022904
107			4												8	22		13	11

## Sheet: 4. Wt vs. dHfq (unadj. p<0.05)
					H44/76 wt			H44/76ΔHfq							Microarray			SDS-PAGE/MS
Locus	Protein		(Putative) Phase & antigenic variable?		mean	%var. SEM		mean	%var. SEM			Fold Change	T-test wt/dHfq (FDR)		Mellin (2010)	Fantappiè (2011)		Pannekoek (2009)	Fantappiè (2009)
NMB1584	3-hydroxyacid dehydrogenase NMB1584				0.142916	0.300288		5.5546	0.0373255		≥	38.8662	1.39148e-05			6.7		↑	1.9
NMB0325	50S ribosomal protein L21 rplU				0.1	9.81308e-17		2.28889	0.0430583		≥	22.8889	2.43298e-05			5.2
NMB0435	Acetate kinase ackA-1				0.1	9.81308e-17		1.49215	0.101751		≥	14.9215	0.000785492		13.65	18.1			2
NMB0575	Glycine cleavage system H protein gcvH				0.1	9.81308e-17		1.44946	0.377861		≥	14.4946	0.0455399
NMB1388	Glucose-6-phosphate isomerase 1 pgi1				0.1	9.81308e-17		1.10524	0.17237		≥	11.0524	0.00618459			2.7		↑	1.3
NMB0650	Putative uncharacterized protein NMB0650				0.132786	0.246909		1.2464	0.17242		≥	9.3865	0.00672197			4.8
NMB0430	2-methylisocitrate lyase prpB				0.1	9.81308e-17		0.912038	0.0258587		≥	9.12038	4.24505e-06		20.35	28.2		↑
NMB0479	Putative uncharacterized protein NMB0479				0.1	9.81308e-17		0.853089	0.254706		≥	8.53089	0.02568
NMB1572	Aconitate hydratase 2 acnB				1.66346	0.0277943		12.5988	0.00131684		=	7.57385	6.94899e-11		2.71	4.5		↑	2.3
NMB0434	AcnD accessory protein PrpF				0.1	9.81308e-17		0.676096	0.06523		≥	6.76096	0.000404929
NMB1055	Pyridoxal phosphate dependent serine hydroxymethyltransferase glyA				1.45838	0.0763082		9.55038	0.0272199		=	6.54861	5.75133e-07			5.4			3
NMB1378	Putative HTH type transcriptional regulator NMB1378				0.1	9.81308e-17		0.609773	0.0610237		≥	6.09773	0.000351417			2.1
NMB0954	Citrate synthase gltA				1.85972	0.111445		11.0136	0.042193		=	5.92218	5.9e-06			4.4		↑	2
NMB0920	Isocitrate dehydrogenase icd				2.03745	0.0927312		11.7561	0.00432692		=	5.77001	1.32821e-07			5		↑	1.4
NMB1723	Cytochrome c oxidase subunit III fixP		yes		0.1	9.81308e-17		0.54094	0.0685932		≥	5.4094	0.000536534			-2.4
NMB0317	7-cyano-7-deazaguanine reductase				0.203566	0.508759		0.925465	0.0070368		≥	4.54626	0.0022437			4.5
NMB1381	HesB YadR YfhF family protein NMB1381				0.107943	0.0735855		0.488359	0.143041		≥	4.52423	0.00559186
NMB1206	Putative bacterioferritin B bfrB				0.254855	0.264956		1.00449	0.199587		=	3.94141	0.0239372
NMB0431	Methylcitrate synthase citrate synthase 2 prpC				1.23031	0.0396914		4.73268	0.0288816		=	3.84676	0.000297413		23.87	56.7		↑	1.6
NMB0589	50S ribosomal protein L19 rplS				5.09732	0.148453		18.7942	0.04314		=	3.68707	6.55983e-05			7.3		↑
NMB0884	Superoxide dismutase sodB				1.29682	0.0973883		4.50531	0.0344393		=	3.47412	1.62926e-05					↑	1.7
NMB0828	ADP-L-glycero-D-manno-heptose-6-epimerase hldD				0.156368	0.360482		0.539225	0.03284		≥	3.44844	0.0139907
NMB0147	50S ribosomal protein L22 rplV				3.36765	0.252075		11.132	0.00269509		=	3.30558	0.000579596
NMB0337	Branched-chain amino acid aminotransferase				0.77464	0.168415		2.52931	0.0157715		=	3.26514	0.000102962
NMB0329	Type IV pilus assembly protein pilF				0.900062	0.0160448		2.77954	0.00292153		=	3.08817	1.69975e-09
NMB1207	Bacterioferritin A bfrA				0.462164	0.227358		1.42325	0.0442603		=	3.07954	0.000849245
NMB0574	Aminomethyltransferase gcvT				0.270545	0.06861		0.828161	0.0790455		=	3.06109	0.000334901			2.6
NMB1428	Putative aminopeptidase NMB1428				0.376695	0.28293		1.14359	0.0169281		=	3.03584	0.00180295
NMB0829	Type I restriction enzyme EcoR124II M protein				0.1	9.81308e-17		0.302004	0.0204067		≥	3.02004	2.58838e-05
NMB0458	Glutamate racemase murI				0.167997	0.404752		0.506343	0.0429066		≥	3.014	0.0322153
NMB0321	50S ribosomal protein L28 rpmB				0.730483	0.251963		2.1367	0.106562		=	2.92506	0.00862921
NMB1866	Dimethylallyl adenosine tRNA methylthiotransferase MiaB				0.31265	0.319785		0.86007	0.165658		=	2.75091	0.0343458
NMB1306	Putative uncharacterized protein NMB1306				0.519438	0.0704833		1.37109	0.0263337		=	2.63957	7.78319e-05			2.8
NMB1796	Putative uncharacterized protein NMB1796				2.21921	0.153802		5.78902	0.0110882		=	2.6086	0.000320961			3.3		↑	2.9
NMB0801	Delta aminolevulinic acid dehydratase hemB				0.317242	0.103747		0.798295	0.000899665		=	2.51636	0.00465068
NMB0475	Putative uncharacterized protein NMB0475				0.762005	0.069442		1.84864	0.0120951		=	2.42602	1.4364e-05
NMB1231	Chaperon protein Lon				0.513694	0.323463		1.23466	0.0496116		=	2.40349	0.0152086
NMB1379	Cysteine desulfurase iscS		yes		1.16153	0.10107		2.77029	0.0337443		=	2.38504	0.000163604
NMB1134/72	Ferredoxin, 2Fe-2S type, fdx1-2				0.81854	0.241253		1.94859	0.00356862		=	2.38056	0.00462565
NMB0143	50S ribosomal protein L4 rplD				6.06038	0.153501		14.2302	0.0480542		=	2.34807	0.00121215
NMB1580	Putative uncharacterized protein NMB1580				0.378388	0.206744		0.868985	0.0602553		=	2.29654	0.00646459
NMB1946	L-methionine binding lipoprotein NMB1946				3.17764	0.0692691		7.28185	0.0278916		=	2.29159	4.46092e-05			2.6
NMB1380	NifU protein NMB1380				1.23535	0.109119		2.77537	0.000681325		=	2.24663	0.000202247
NMB0791	Peptidy-prolyl cis-trans isomerase NMB0791				2.7768	0.259495		5.71435	0.0811986		=	2.05789	0.0257912			2.4		↑
NMB1236	Putative uncharacterized protein NMB1236				0.1	9.81308e-17		0.205278	0.128756		≥	2.05278	0.0128137
NMB0045	Cell division protein FtsY				0.424314	0.170506		0.860986	0.119294		=	2.02912	0.0254499
NMB0947	Dihydrolipoamide dehydrogenase				0.772439	0.270505		1.55804	0.067738		=	2.01704	0.0303608
NMB1909	Maf like protein NMB1909				0.125779	0.204954		0.253342	0.10719		≥	2.01419	0.0466052
NMB2096	Probable malate quinone oxidoreductase mqo				0.497632	0.0705321		0.983914	0.052359		=	1.97719	0.000458454
NMB1616	Phosphomethylpyrimidine kinase thiD				0.524682	0.093233		1.02551	0.122041		=	1.95454	0.00860497
NMB1686	Peptide chain release factor 1 prfA				0.317422	0.122348		0.587422	0.0287923		=	1.8506	0.00247767
NMB0617	Transcription termination factor Rho				0.528167	0.232128		0.969552	0.0164276		=	1.83569	0.0233729
NMB0142	50S ribosomal protein L3 rplC				9.72552	0.229313		17.2028	0.00813296		=	1.76884	0.0366389					↑
NMB0041	ABC transporter periplasmic solute binding protein				0.857473	0.131841		1.51235	0.0606433		=	1.76372	0.0108344
NMB1581	Histidinol dehydrogenase hisD				1.43933	0.0917289		2.49037	0.0300659		=	1.73023	0.00154266
NMB2129	Argininosuccinate synthase argG				1.03663	0.0953763		1.77252	0.0432732		=	1.70989	0.00268239
NMB1037	Glutamate cysteine ligase gshA				0.615285	0.18557		1.04382	0.0227857		=	1.69648	0.0257199
NMB1059	Putative uncharacterized protein NMB1059				1.0396	0.0241071		1.76044	0.022286		=	1.69338	0.000907976
NMB0878	Threonine dehydratase ilvA				0.293564	0.116217		0.493656	0.0422585		=	1.6816	0.0192108
NMB0214	Oligopeptidase A prlC				2.09248	0.0984806		3.51783	0.0371389		=	1.68118	0.0031037
NMB1366	Thioredoxin NMB1366				1.54831	0.152371		2.59137	0.0203235		=	1.67368	0.0141312
NMB1084	Putative uncharacterized protein NMB1084				0.576236	0.0648444		0.952228	0.0357649		=	1.6525	0.00326899
NMB0150	50S ribosomal protein L29 rpmC				3.51585	0.166424		5.69351	0.0166659		=	1.61938	0.0261061
NMB0546	Alcohol dehydrogenase propanol preferring adhP				7.72983	0.0750734		11.9686	0.0397396		=	1.54837	0.00308623		1.71			↑
NMB0959	Succinyl-CoA synthetase subunit beta sucC				3.85393	0.0895098		5.85658	0.0978908		=	1.51964	0.0245464
NMB1604	Phosphoglyceromutase gpmA				1.72174	0.0124343		2.54066	0.0246576		=	1.47563	3.26594e-05
NMB1978	Protein CyaY				0.1	9.81308e-17		0.146875	0.0276217		≥	1.46875	0.000583267
NMB1468	Immunogenic surface-exposed lipoprotein				9.59227	0.103495		13.3943	0.0264451		=	1.39637	0.025712
NMB1833	Isoleucine tRNA ligase ileS				0.800637	0.0801624		1.11724	0.0464928		=	1.39544	0.0152438
NMB1595	Alanine tRNA ligase alaS				1.2579	0.110521		1.7516	0.0323912		=	1.39248	0.0344409
NMB0960	Succinyl-CoA synthetase subunit alpha sucD				4.65076	0.073298		6.37122	0.0377075		=	1.36993	0.0124025
NMB1139/77	Acetyl coenzyme A carboxylase carboxyl transferase subunit alpha accA-1/accA-2				0.689473	0.0764482		0.921645	0.0679729		=	1.33674	0.0358276
NMB0174	Valine tRNA ligase valS				1.59902	0.103463		2.11172	0.019525		=	1.32063	0.0494692
NMB0424	D-alanine--D-alanine-ligase ddl				0.424034	0.0275588		0.542507	0.0210474		=	1.2794	0.00192015
NMB1220	Stomatin Mec 2 family protein NMB1220				0.999561	0.0488796		1.27783	0.0398231		=	1.27839	0.016896
NMB1351	Putative fmu and fmv protein NMB1351				0.387011	0.057057		0.489567	0.0346127		=	1.265	0.0461061
NMB0168	DNA directed RNA polymerase subunit alpha rpoA				3.67129	0.0614635		4.56086	0.0536276		=	1.24231	0.0457306
NMB1968	Aldehyde dehydrogenase A aldA				1.02725	0.0379523		1.21276	0.0221452		=	1.18059	0.0172701
NMB1612	amino acid ABC transporter substrate-binding protein				1.84975	0.0436998		2.17981	0.0353358		=	1.17844	0.0353272
NMB1953	Stringent starvation protein A sspA				1.41865	0.0206451		1.626	0.0447562		=	1.14616	0.03153
NMB1808	PilM protein pilM				3.99574	0.0209296		4.47888	0.0305686		=	1.12092	0.0242154
NMB0345	Putative cell binding factor NMB0345				3.65592	0.0182992		3.24363	0.043317		=	-1.12711	0.0334322
NMB1948	ABC transporter ATP-binding protein NMB1948				0.962961	0.0303384		0.834546	0.030087		=	-1.15387	0.0290096
NMB0136	30S ribosomal protein S12 rpsL				5.25544	0.0230035		4.3051	0.0389514		=	-1.22075	0.00513586
NMB0220	Acyl carrier protein acpP				11.0792	0.0613652		8.77855	0.0254979		=	-1.26208	0.0386524
NMB1799	S adenosylmethionine synthase metK				1.69758	0.0417857		1.32378	0.0768024		=	-1.28238	0.0260127
NMB0056	DnaK suppressor protein dksA				1.77918	0.041749		1.38735	0.0957317		=	-1.28243	0.0395657
NMB0219	3-oxoacyl-ACP synthase fabF-1				2.52878	0.073074		1.96346	0.00914379		=	-1.28792	0.0494644
NMB1254	GTP cyclohydrolase 2 ribA				0.129966	0.00574715		0.1	9.81308e-17		≤	-1.29966	1.41244e-05
NMB2101	30S ribosomal protein S2 rpsB				13.3549	0.0671616		9.96597	0.0141127		=	-1.34005	0.0247091
NMB1438	Putative uncharacterized protein NMB1438				1.13314	0.062203		0.826326	0.0600014		=	-1.3713	0.0216202
NMB0723	50S ribosomal protein L20 rplT				2.18765	0.0130138		1.5392	0.0316713		=	-1.42129	0.000327917
NMB0550	Thiol disulfide interchange protein DsbC				1.0448	0.0866248		0.73139	0.0809219		=	-1.42851	0.0450781
NMB0592	30S ribosomal protein S16 rpsP				11.322	0.0865574		7.76102	0.0146404		=	-1.45883	0.0280789
NMB1384	DNA gyrase subunit A gyrA				1.11605	0.0387017		0.75572	0.0812226		=	-1.4768	0.00864312
NMB0010	Phosphoglycerate kinase pgk				2.08738	0.0733536		1.40723	0.0737089		=	-1.48333	0.0195499
NMB0335	2,3,4,5-tetrahydropyridine-2,6-carboxylate N-succinyltransferase dapD				3.89673	0.0253276		2.62618	0.0269759		=	-1.48381	0.000197602						-2.3
NMB1536	Protein translocase subunit SecA				1.01129	0.0630238		0.678105	0.117183		=	-1.49135	0.021143
NMB1392	Glucose-6-phosphate 1-dehydrogenase zwf				2.17559	0.0397639		1.40741	0.0734361		=	-1.54582	0.00226128
NMB1860	Acetyl CoA carboxylase biotin carboxyl carrier protein accB				3.77192	0.0815386		2.4261	0.0226198		=	-1.55473	0.0144559
NMB1430	Transcription elongation factor greA				1.39737	0.114914		0.898328	0.048024		=	-1.55553	0.0494067
NMB2155	Electron transfer flavoprotein beta subunit etfB				1.78092	0.0784766		1.14392	0.0389425		=	-1.55686	0.0131875
NMB1506	Arginine tRNA ligase argS				1.2361	0.0521726		0.778115	0.0910811		=	-1.58858	0.00515344
NMB0187	Ribosome recycling factor frr				1.73237	0.0631403		1.08135	0.120129		=	-1.60204	0.0119762
NMB1567	Probable FKBP type peptidyl prolyl cis trans isomerase fkpA				3.20539	0.0532429		1.95802	0.0542291		=	-1.63706	0.00240388
NMB0928	Uncharacterized protein NMB0928				1.50266	0.113891		0.912032	0.116964		=	-1.64759	0.0444015
NMB2091	Outer Membrane Protein assembly protein GNA2091				1.30904	0.0211628		0.783739	0.107418		=	-1.67025	0.00136687					↑
NMB1934	ATP synthase subunit beta atpD				6.51212	0.0543881		3.81705	0.0260624		=	-1.70606	0.00147415		-1.79	-2.2		↓
NMB0937	Elongation factor P efp				4.57175	0.098185		2.66884	0.156735		=	-1.71301	0.0303872
NMB1285	Enolase eno				5.01095	0.018789		2.89494	0.0358875		=	-1.73094	2.40376e-05
NMB2102	Elongation factor Ts tsf				10.9731	0.121676		6.31452	0.0172594		=	-1.73775	0.0321095
NMB1710	Glutamate dehydrogenase gdhA				2.53273	0.104671		1.41414	0.0110823		=	-1.791	0.0135635					↓
NMB1935	ATP synthase gamma chain atpG				0.836827	0.00637374		0.464575	0.0961145		=	-1.80127	0.000186038			-2.4
NMB0161	50S ribosomal protein L15 rplO				3.67907	0.108864		2.04038	0.0545105		=	-1.80313	0.019396
NMB1583	Imidazoleglycerol phosphate dehydratase hisB				8.82805	0.0726658		4.70346	0.0468069		=	-1.87693	0.00369509
NMB1724	Cytochrome c oxidase subunit II fixO				1.32909	0.0989338		0.686837	0.113761		=	-1.93508	0.0125549			-2.6
NMB0171	Septum site determining protein MinD				1.04875	0.0660672		0.53592	0.0607879		=	-1.95691	0.00193699
NMB0618	Phosphoenolpyruvate synthase ppsA				2.71731	0.113359		1.37463	0.120379		=	-1.97675	0.0183596						-2
NMB0059	Chaperone protein DnaJ				1.1167	0.108213		0.55598	0.129059		=	-2.00853	0.0424618
NMB1412	FrpC operon protein NMB1412				0.201274	0.191756		0.1	9.81308e-17		≤	-2.01274	0.0389045
NMB0196	Ribonuclease E rne				2.43543	0.00588578		1.12133	0.0653908		=	-2.17191	6.13644e-05
NMB1613	Fumarate hydratase class I anaerobic fumB				1.21307	0.0543281		0.550814	0.104154		=	-2.20232	0.00322091
NMB1074	Acetylglutamate kinase argB				0.221461	0.174896		0.1	9.81308e-17		≤	-2.21461	0.0245201
NMB1973	10 kDa chaperonin groS				6.31818	0.0469248		2.85144	0.0372926		=	-2.21579	0.000210017
NMB0281	Peptidyl-prolyl cis-trans isomerase NMB028				1.39683	0.0531997		0.626896	0.0375794		=	-2.22817	0.00237699
NMB0165	30S ribosomal protein S13 rpsM				9.55035	0.170162		4.22227	0.0192968		=	-2.2619	0.0394031
NMB0039	Putative uncharacterized protein NMB0039		yes		0.503853	0.0117668		0.222262	0.00143863		=	-2.26693	0.000444281
NMB0107	Aspartate carbamoyltransferase regulatory chain pyrl				0.229678	0.206295		0.1	9.81308e-17		≤	-2.29678	0.0349531
NMB1342	Dihydrolipoamide acetyltransferase aceF				7.39023	0.0385685		3.05204	0.0764553		=	-2.4214	0.000297465
NMB0307	phospho-2-dehydro-3-deoxyheptonate aldolase aroG				0.348475	0.134998		0.142113	0.296333		≤	-2.45211	0.0258825
NMB1280	Very long chain acyl CoA dehydrogenase related protein				0.247694	0.163761		0.1	9.81308e-17		≤	-2.47694	0.0164033
NMB0871	Pantothenate synthetase panC				0.2492	0.00244513		0.1	9.81308e-17		≤	-2.492	6.22001e-08
NMB1252	Phosphoribosylformylglycinamidine cyclo ligase				1.31122	0.0328066		0.515563	0.229328		=	-2.54329	0.00120276
NMB0838	Cold shock domain family protein NMB0838				5.53067	0.170758		2.10948	0.0632519		=	-2.62181	0.0285388
NMB1638	YhbX YhjW YijP YjdB family protein NMB1638				0.469196	0.112068		0.171919	0.418329		≤	-2.72917	0.028922
NMB0781	Uroporphyrinogen decarboxylase hemE				0.282303	0.171558		0.1	9.81308e-17		≤	-2.82303	0.0197037
NMB0824	Orotidine 5 phosphate decarboxylase pyrF				0.283076	0.0825251		0.1	9.81308e-17		≤	-2.83076	0.00183726
NMB1057	Gamma glutamyltranspeptidase ggt				0.831334	0.106389		0.290562	0.65584		≤	-2.86112	0.0364372
NMB0414	UDP-N-acetylmuramoylalanyl-D-glutamate-2,6-diaminopimelate ligase murE				0.286687	0.147282		0.1	9.81308e-17		≤	-2.86687	0.0114986
NMB0341	TspA protein NMB0341		yes		1.28882	0.0527565		0.432622	0.768851		≤	-2.97908	0.0316802					↑
NMB1530	Succinyl diaminopimelate desuccinylase dapE				0.297993	0.0811542		0.1	9.81308e-17		≤	-2.97993	0.00161568
NMB0756	Putative dTDP L rhamnose synthase NMB0756				0.305197	0.152428		0.1	9.81308e-17		≤	-3.05197	0.0115926
NMB0978	NAD(P) transhydrogenase beta subunit pntB				0.310992	0.0716158		0.1	9.81308e-17		≤	-3.10992	0.00105062
NMB0426	Cell division protein FtsA				1.15979	0.0443582		0.364379	0.72556		≤	-3.18291	0.0179058
NMB0890	Type IV pilin related protein NMB0890				0.448664	0.0498203		0.130248	0.232236		≤	-3.44469	0.0010668
NMB0675	3-deoxy-manno-octulosonate cytidylyltransferase kdsB				0.352905	0.195108		0.1	9.81308e-17		≤	-3.52905	0.016017
NMB1029	Aspartate ammonia lyase aspA				0.355247	0.146035		0.1	9.81308e-17		≤	-3.55247	0.00792895
NMB0626	Peptide chain release factor prfC				0.36913	0.150804		0.1	9.81308e-17		≤	-3.6913	0.00743849
NMB1664	Putative protease NMB1664				0.377999	0.181674		0.1	9.81308e-17		≤	-3.77999	0.0188111
NMB1897	Leucine tRNA ligase leuS				0.936588	0.192613		0.24607	0.593611		≤	-3.80619	0.037662
NMB0173	Transcriptional regulator LysR family				0.384057	0.188548		0.1	9.81308e-17		≤	-3.84057	0.0133674
NMB1951	Putative uncharacterized protein NMB1951				0.393027	0.233049		0.1	9.81308e-17		≤	-3.93027	0.0232532
NMB1347	Extragenic suppressor protein SuhB				0.61644	0.0685023		0.155937	0.358714		≤	-3.95314	0.00110052
NMB0980	NAD(P) transhydrogenase alpha subunit pntA				0.740869	0.0637108		0.186851	0.464813		≤	-3.96504	0.00497688
NMB0696	Amino acid ABC transporter ATP binding protein				0.402501	0.136796		0.1	9.81308e-17		≤	-4.02501	0.00516238
NMB0607	Protein translocase subunit SecD				0.403252	0.0262756		0.1	9.81308e-17		≤	-4.03252	3.88579e-05		-1.97	-2.6
NMB0391	Beta phosphoglucomutase pgmB				0.407167	0.0302879		0.1	9.81308e-17		≤	-4.07167	1.54229e-05
NMB1920	GMP synthase glutamine hydrolyzing guaA				1.29215	0.133948		0.309442	0.676838		≤	-4.17575	0.0148098
NMB1657	ComE operon protein 1 related protein NMB1657				0.613539	0.0960822		0.146546	0.317622		≤	-4.18665	0.00207372
NMB2005	Arginine biosynthesis bifunctional protein ArgJ				0.423001	0.22064		0.1	9.81308e-17		≤	-4.23001	0.0257987
NMB1393	Phosphogluconate dehydratase edd				0.423895	0.224597		0.1	9.81308e-17		≤	-4.23895	0.0272256
NMB0695	Putative uncharacterized protein NMB0695				0.427862	0.208201		0.1	9.81308e-17		≤	-4.27862	0.0211951
NMB1333	Uncharacterized protein NMB1333				0.815066	0.206339		0.185047	0.459597		≤	-4.40464	0.0287563
NMB0786	Putative uncharacterized protein NMB0786				0.442226	0.209461		0.1	9.81308e-17		≤	-4.42226	0.0209344
NMB0180	UDP-3-O-[3-hydroxymyristoyl] glucosamine N-acyltransferase lpxD				0.463029	0.0392707		0.1	9.81308e-17		≤	-4.63029	3.71419e-05
NMB0854	Histidine tRNA ligase hisS				0.469009	0.0553669		0.1	9.81308e-17		≤	-4.69009	0.000142405
NMB0456	N-acetylmuramoyl-L-alanine amidase amiC		yes		0.482708	0.0586888		0.1	9.81308e-17		≤	-4.82708	9.02476e-05
NMB0446	Chorismate mutase prephenate dehydratase pheA				0.487823	0.206474		0.1	9.81308e-17		≤	-4.87823	0.0225909
NMB1874	Orotate phosphoribosyltransferase pyrE				0.489942	0.0928246		0.1	9.81308e-17		≤	-4.89942	0.000781441
NMB1460	Single stranded DNA binding protein ssb				1.99691	0.0571096		0.396451	0.747762		≤	-5.03696	0.00728848
NMB0118	DNA topoisomerase topA				0.514401	0.0722084		0.1	9.81308e-17		≤	-5.14401	0.000647192
NMB0849	Deoxycytidine triphosphate deaminase dcd				0.515004	0.32587		0.1	9.81308e-17		≤	-5.15004	0.0451324
NMB0086	Putative uncharacterized protein NMB0086				0.517417	0.173373		0.1	9.81308e-17		≤	-5.17417	0.0096386
NMB0548	AcrA AcrE family protein NMB0548				0.528887	0.265031		0.1	9.81308e-17		≤	-5.28887	0.0261652
NMB1864	Glutamate 1 semialdehyde 2 1 aminomutase hemL				0.560385	0.0856937		0.1	9.81308e-17		≤	-5.60385	0.000464309
NMB1060	Fructose-1,6-bisphosphatase class 1 fbp				0.565024	0.0718954		0.1	9.81308e-17		≤	-5.65024	0.000599586
NMB1368	Putative ATP dependent RNA helicase NMB1368				0.565219	0.10958		0.1	9.81308e-17		≤	-5.65219	0.0014323
NMB1907	Membrane protein insertase YidC				0.607358	0.225656		0.1	9.81308e-17		≤	-6.07358	0.020801
NMB1933	ATP synthase epsilon chain atpC				0.610642	0.195896		0.1	9.81308e-17		≤	-6.10642	0.0154164			-2.4
NMB0703	Competence lipoprotein ComL				0.612809	0.0423416		0.1	9.81308e-17		≤	-6.12809	1.40532e-05
NMB1444	UPF0133 protein NMB1444				0.633712	0.205243		0.1	9.81308e-17		≤	-6.33712	0.0148114
NMB0679	Acetyl-CoA carboxylase beta subunit accD				0.637143	0.20829		0.1	9.81308e-17		≤	-6.37143	0.015508
NMB1641	Ribosome maturation factor RimP				0.650506	0.11941		0.1	9.81308e-17		≤	-6.50506	0.00209275
NMB1807	Penicillin binding protein 1A ponA				0.656471	0.153779		0.1	9.81308e-17		≤	-6.56471	0.00528544
NMB1918	ACP S-malonyltransferase fabD				0.723047	0.0645193		0.1	9.81308e-17		≤	-7.23047	9.53798e-05
NMB0784	Putative phage shock protein E NMB0784				0.732413	0.23677		0.1	9.81308e-17		≤	-7.32413	0.021832
NMB1036	Isopropylmalate isomerase large subunit leuC				0.752573	0.0339441		0.1	9.81308e-17		≤	-7.52573	5.46117e-05
NMB0378	Phosphate permease NMB0378				0.766199	0.0948631		0.1	9.81308e-17		≤	-7.66199	0.0011583		-1.7
NMB0822	Protease HtpX homolog htpX				0.771174	0.176704		0.1	9.81308e-17		≤	-7.71174	0.00705604
NMB1916	3-oxoacyl-ACP synthase fabH				0.779291	0.253618		0.1	9.81308e-17		≤	-7.79291	0.0336036
NMB0923	Cytochrome c				0.781897	0.0782666		0.1	9.81308e-17		≤	-7.81897	0.00022781
NMB1940	ATP synthase subunit a atpB				0.791684	0.293017		0.1	9.81308e-17		≤	-7.91684	0.0406707
NMB1870	Putative uncharacterized protein NMB1870				0.847845	0.157277		0.1	9.81308e-17		≤	-8.47845	0.00496548
NMB0401	Proline dehydrogenase putA				0.91631	0.0548364		0.1	9.81308e-17		≤	-9.1631	3.67734e-05
NMB0684	6 7 dimethyl 8 ribityllumazine synthase ribH				1.0118	0.0883167		0.1	9.81308e-17		≤	-10.118	0.000346096
NMB0667	Cell division protein zipA NMB0667				1.06172	0.131301		0.1	9.81308e-17		≤	-10.6172	0.00231506
NMB1715	Multiple transferable resistance system protein MtrD				1.186	0.0695305		0.1	9.81308e-17		≤	-11.86	0.000192026
NMB0020	PilS cassette NMB0020		yes		1.19204	0.222101		0.1	9.81308e-17		≤	-11.9204	0.0116288
NMB1963	Sodium-dependent L-glutamate periplasmic transport protein gltT				1.23862	0.0543407		0.1	9.81308e-17		≤	-12.3862	3.01682e-05
NMB0160	50S ribosomal protein L30 rpmD				3.60323	0.140528		0.1	9.81308e-17		≤	-36.0323	0.0022904
200			6												8	25		17	12

## Sheet: 5. Wt vs. dHfq (Raw data)
Locus	Protein	(Putative) Phase & antigenic variable?		H44/76 wt mean	H44/76 wt'%var. SEM		H44/76ΔHfq mean	H44/76ΔHfq %var. SEM		Fold Change	T-test wt/dHfq (FDR)		Mellin (Table 2) (2010)	Mellin (Table S1) (2010)	Fantappiè (Table S1) (2011)	Pannekoek (Table 2) (2009)	Fantappiè (Table 3) (2009)
NMB1584	3-hydroxyacid dehydrogenase NMB1584			0.142916	0.300288		5.5546	0.0373255		38.8662	1.39148e-05				6.67	↑	1.9
NMB0325	50S ribosomal protein L21 rplU			0.1	9.81308e-17		2.28889	0.0430583		22.8889	2.43298e-05				5.2
NMB0435	Acetate kinase ackA-1			0.1	9.81308e-17		1.49215	0.101751		14.9215	0.000785492		13.65	13.65	18.11		2
NMB0575	Glycine cleavage system H protein gcvH			0.1	9.81308e-17		1.44946	0.377861		14.4946	0.0455399
NMB1388	Glucose-6-phosphate isomerase 1 pgi1			0.1	9.81308e-17		1.10524	0.17237		11.0524	0.00618459				2.65	↑	1.3
NMB0650	Putative uncharacterized protein NMB0650			0.132786	0.246909		1.2464	0.17242		9.3865	0.00672197			4.39	4.8
NMB0430	2-methylisocitrate lyase prpB			0.1	9.81308e-17		0.912038	0.0258587		9.12038	4.24505e-06		20.35	20.35	28.18	↑
NMB0479	Putative uncharacterized protein NMB0479			0.1	9.81308e-17		0.853089	0.254706		8.53089	0.02568
NMB1572	Aconitate hydratase 2 acnB			1.66346	0.0277943		12.5988	0.00131684		7.57385	6.94899e-11		2.71	2.71	4.52	↑	2.3
NMB0434	AcnD accessory protein PrpF			0.1	9.81308e-17		0.676096	0.06523		6.76096	0.000404929			6.97
NMB1055	Pyridoxal phosphate dependent serine hydroxymethyltransferase glyA			1.45838	0.0763082		9.55038	0.0272199		6.54861	5.75133e-07				5.43		3
NMB1378	Putative HTH type transcriptional regulator NMB1378			0.1	9.81308e-17		0.609773	0.0610237		6.09773	0.000351417				2.11
NMB0627	Phosphoribosyl AMP cyclohydrolase hisI			0.120758	0.171899		0.716698	0.744744		5.93498	0.231895
NMB0954	Citrate synthase gltA			1.85972	0.111445		11.0136	0.042193		5.92218	5.9e-06				4.44	↑	2
NMB0920	Isocitrate dehydrogenase NAD(P) dependent monomeric type icd			2.03745	0.0927312		11.7561	0.00432692		5.77001	1.32821e-07			3.19	4.95	↑	1.4
NMB1723	Cytochrome c oxidase subunit III fixP	yes		0.1	9.81308e-17		0.54094	0.0685932		5.4094	0.000536534				-2.42
NMB0317	7-cyano-7-deazaguanine reductase			0.203566	0.508759		0.925465	0.0070368		4.54626	0.0022437				4.53
NMB1381	HesB YadR YfhF family protein NMB1381			0.107943	0.0735855		0.488359	0.143041		4.52423	0.00559186
NMB1206	Putative bacterioferritin B bfrB			0.254855	0.264956		1.00449	0.199587		3.94141	0.0239372
NMB0431	Methylcitrate synthase citrate synthase 2 prpC			1.23031	0.0396914		4.73268	0.0288816		3.84676	0.000297413		23.87	23.87	56.72	↑	1.6
NMB0589	50S ribosomal protein L19 rplS			5.09732	0.148453		18.7942	0.04314		3.68707	6.55983e-05				7.27	↑
NMB0768	Twitching motility protein PilT			0.307489	0.193074		1.11967	0.320725		3.64133	0.155353
NMB0884	Superoxide dismutase sodB			1.29682	0.0973883		4.50531	0.0344393		3.47412	1.62926e-05			1.08		↑	1.7
NMB0828	ADP-L -lycero-D-manno-heptose-6-epimerase hldD			0.156368	0.360482		0.539225	0.03284		3.44844	0.0139907
NMB1263	CobW related protein NMB1263			0.149092	0.329274		0.493702	0.263976		3.31139	0.0590143
NMB0147	50S ribosomal protein L22 rplV			3.36765	0.252075		11.132	0.00269509		3.30558	0.000579596
NMB0337	Branched-chain amino acid aminotransferase			0.77464	0.168415		2.52931	0.0157715		3.26514	0.000102962
NMB0329	Type IV pilus assembly protein pilF			0.900062	0.0160448		2.77954	0.00292153		3.08817	1.69975e-09
NMB1207	Bacterioferritin A bfrA			0.462164	0.227358		1.42325	0.0442603		3.07954	0.000849245
NMB0574	Aminomethyltransferase gcvT			0.270545	0.06861		0.828161	0.0790455		3.06109	0.000334901				2.63
NMB1428	Putative aminopeptidase NMB1428			0.376695	0.28293		1.14359	0.0169281		3.03584	0.00180295
NMB0829	Type I restriction enzyme EcoR124II M protein			0.1	9.81308e-17		0.302004	0.0204067		3.02004	2.58838e-05
NMB0458	Glutamate racemase murI			0.167997	0.404752		0.506343	0.0429066		3.014	0.0322153
NMB0070	Polysialic acid capsule biosynthesis protein SynX			0.1	9.81308e-17		0.295574	0.420887		2.95574	0.125464
NMB0321	50S ribosomal protein L28 rpmB			0.730483	0.251963		2.1367	0.106562		2.92506	0.00862921
NMB2061	Phosphoenolpyruvate carboxylase ppc			0.188686	0.470019		0.537496	0.0139894		2.84863	0.0557389
NMB1866	Dimethylallyl adenosine tRNA methylthiotransferase MiaB			0.31265	0.319785		0.86007	0.165658		2.75091	0.0343458
NMB1306	Putative uncharacterized protein NMB1306			0.519438	0.0704833		1.37109	0.0263337		2.63957	7.78319e-05				2.83
NMB0924	Oxidoreductase short chain dehydrogenase reductase family			0.1	9.81308e-17		0.261306	0.313996		2.61306	0.120725
NMB1796	Putative uncharacterized protein NMB1796			2.21921	0.153802		5.78902	0.0110882		2.6086	0.000320961				3.27	↑	2.9
NMB0801	Delta aminolevulinic acid dehydratase hemB			0.317242	0.103747		0.798295	0.000899665		2.51636	0.00465068
NMB0279	Putative uncharacterized protein NMB0279			0.165861	0.397084		0.412758	0.11625		2.48859	0.075263
NMB1681	Putative uncharacterized protein NMB1681			0.460942	0.650232		1.13742	0.150152		2.46761	0.188912
NMB0475	23S rRNA methyltransferase			0.762005	0.069442		1.84864	0.0120951		2.42602	1.4364e-05
NMB1231	Chaperon protein Lon			0.513694	0.323463		1.23466	0.0496116		2.40349	0.0152086			3.36
NMB1379	Cysteine desulfurase iscS	yes		1.16153	0.10107		2.77029	0.0337443		2.38504	0.000163604
NMB1134/NMB1172	ferredoxin, 2Fe-2S type, fdx1-2			0.81854	0.241253		1.94859	0.00356862		2.38056	0.00462565
NMB1336	UPF0301 protein NMB1336			0.1	9.81308e-17		0.236733	0.390334		2.36733	0.213047
NMB0143	50S ribosomal protein L4 rplD			6.06038	0.153501		14.2302	0.0480542		2.34807	0.00121215
NMB0006	Thioredoxin related protein NMB0006			0.212939	0.530381		0.49985	0.252191		2.34739	0.196681
NMB1580	Putative uncharacterized protein NMB1580			0.378388	0.206744		0.868985	0.0602553		2.29654	0.00646459
NMB1946	L-methionine binding lipoprotein NMB1946			3.17764	0.0692691		7.28185	0.0278916		2.29159	4.46092e-05				2.6
NMB1380	NifU protein NMB1380			1.23535	0.109119		2.77537	0.000681325		2.24663	0.000202247
NMB0051	Twitching motility protein NMB0051			0.769205	0.0975449		1.71312	0.347845		2.22713	0.121355
NMB0791	Peptidy-prolyl cis-trans isomerase NMB0791			2.7768	0.259495		5.71435	0.0811986		2.05789	0.0257912				2.43	↑
NMB1236	Putative uncharacterized protein NMB1236			0.1	9.81308e-17		0.205278	0.128756		2.05278	0.0128137
NMB0045	Cell division protein FtsY			0.424314	0.170506		0.860986	0.119294		2.02912	0.0254499
NMB0947	Dihydrolipoamide dehydrogenase			0.772439	0.270505		1.55804	0.067738		2.01704	0.0303608
NMB1909	Maf like protein NMB1909			0.125779	0.204954		0.253342	0.10719		2.01419	0.0466052
NMB2096	Malate:quinone oxidoreductase yojH			0.497632	0.0705321		0.983914	0.052359		1.97719	0.000458454
NMB1616	Phosphomethylpyrimidine kinase thiD			0.524682	0.093233		1.02551	0.122041		1.95454	0.00860497
NMB1843	Transcriptional regulator MarR family			0.334697	0.193653		0.647222	0.146749		1.93375	0.0983836
NMB1686	Peptide chain release factor 1 prfA			0.317422	0.122348		0.587422	0.0287923		1.8506	0.00247767
NMB0865	Putative uncharacterized protein NMB0865			0.50474	0.801878		0.926921	0.297182		1.83643	0.437141		5.89	5.89	12.76
NMB0617	Transcription termination factor Rho			0.528167	0.232128		0.969552	0.0164276		1.83569	0.0233729
NMB0142	50S ribosomal protein L3 rplC			9.72552	0.229313		17.2028	0.00813296		1.76884	0.0366389					↑
NMB0284	Adenylosuccinate lyase purB			0.298603	0.122557		0.527091	0.256832		1.76519	0.0831157
NMB0041	ABC transporter periplasmic solute binding protein			0.857473	0.131841		1.51235	0.0606433		1.76372	0.0108344
NMB0609	30S ribosomal protein S15 rpsO			1.63156	0.536957		2.8533	0.067564		1.74882	0.178727				2.46
NMB1581	Histidinol dehydrogenase hisD			1.43933	0.0917289		2.49037	0.0300659		1.73023	0.00154266
NMB2129	Argininosuccinate synthase argG			1.03663	0.0953763		1.77252	0.0432732		1.70989	0.00268239
NMB1037	Glutamate cysteine ligase gshA			0.615285	0.18557		1.04382	0.0227857		1.69648	0.0257199
NMB1059	Putative uncharacterized protein NMB1059			1.0396	0.0241071		1.76044	0.022286		1.69338	0.000907976
NMB0878	Threonine dehydratase ilvA			0.293564	0.116217		0.493656	0.0422585		1.6816	0.0192108
NMB0214	Oligopeptidase A prlC			2.09248	0.0984806		3.51783	0.0371389		1.68118	0.0031037
NMB1366	Thioredoxin NMB1366			1.54831	0.152371		2.59137	0.0203235		1.67368	0.0141312
NMB1343	Putative uncharacterized protein NMB1343			0.1	9.81308e-17		0.166428	0.313436		1.66428	0.186078
NMB1084	Putative uncharacterized protein NMB1084			0.576236	0.0648444		0.952228	0.0357649		1.6525	0.00326899
NMB0150	50S ribosomal protein L29 rpmC			3.51585	0.166424		5.69351	0.0166659		1.61938	0.0261061
NMB1557	Putative uncharacterized protein NMB1557			0.37263	0.731637		0.595917	0.0799484		1.59922	0.465025
NMB1678	Aromatic amino acid aminotransferase tyrB			0.478602	0.212552		0.748574	0.0533943		1.56409	0.0830737
NMB0546	Alcohol dehydrogenase propanol preferring adhP			7.72983	0.0750734		11.9686	0.0397396		1.54837	0.00308623		1.71	1.71		↑
NMB0959	Succinyl-CoA synthetase subunit beta sucC			3.85393	0.0895098		5.85658	0.0978908		1.51964	0.0245464
NMB0295	Signal recognition particle protein ffh			0.251429	0.237882		0.380796	0.0888797		1.51452	0.232733
NMB0889	Putative uncharacterized protein NMB0889			0.244445	0.590911		0.370029	0.219657		1.51375	0.567414
NMB1472	Chaperone protein ClpB			0.801555	0.230038		1.20956	0.0169127		1.50901	0.121287		2.66	2.66
NMB1857	Modulator of drug activity B mdaB			0.218927	0.467849		0.326391	0.693619		1.49087	0.687688
NMB0814	ATP phosphoribosyltransferase hisZ			0.399723	0.174234		0.593103	0.103967		1.48378	0.106156
NMB1604	Phosphoglyceromutase gpmA			1.72174	0.0124343		2.54066	0.0246576		1.47563	3.26594e-05
NMB1978	Protein CyaY			0.1	9.81308e-17		0.146875	0.0276217		1.46875	0.000583267
NMB0130	50S ribosomal protein L10 rplJ			3.94736	0.161988		5.63744	0.0307064		1.42816	0.0796914
NMB1373	Ribosome binding factor A rbfA			0.841396	0.178895		1.18014	0.191605		1.4026	0.338614
NMB1590	Putative uncharacterized protein NMB1590			1.3562	0.165202		1.90156	0.0206637		1.40212	0.096675				2.33		1.6
NMB1468	Immunogenic surface-exposed lipoprotein			9.59227	0.103495		13.3943	0.0264451		1.39637	0.025712
NMB1833	Isoleucine tRNA ligase ileS			0.800637	0.0801624		1.11724	0.0464928		1.39544	0.0152438
NMB1595	Alanine tRNA ligase alaS			1.2579	0.110521		1.7516	0.0323912		1.39248	0.0344409
NMB0622	Outer membrane lipoprotein carrier protein lolA			0.204604	0.511252		0.284578	0.297407		1.39087	0.628814
NMB1372	ATP dependent Clp protease ATP binding subunit ClpX			0.721145	0.0509856		0.995248	0.12712		1.38009	0.0619934
NMB0960	Succinyl-CoA synthetase subunit alpha sucD			4.65076	0.073298		6.37122	0.0377075		1.36993	0.0124025
NMB0699	Tryptophan synthase beta chain trpB			0.295852	0.201172		0.404661	0.0312207		1.36778	0.291437
NMB2000	33 kDa chaperonin hslO			0.996026	0.161212		1.33759	0.137479		1.34293	0.221206
NMB0728	Phenylalanine tRNA ligase beta subunit pheT			0.996792	0.34618		1.33615	0.0616488		1.34045	0.39295
NMB1139/NMB1177	Acetyl coenzyme A carboxylase carboxyl transferase subunit alpha accA-1/accA-2			0.689473	0.0764482		0.921645	0.0679729		1.33674	0.0358276
NMB0729	Integration host factor subunit alpha ihfA			0.665662	0.849774		0.887848	0.0676388		1.33378	0.781212
NMB0634	Major ferric iron binding protein fbpA			5.22177	0.112433		6.96417	0.0269477		1.33368	0.0581839					↑	1.5
NMB1809	PilN protein			2.81306	0.166001		3.74098	0.0134924		1.32986	0.15488
NMB1685	D lactate dehydrogenase ldhA			0.45085	0.150485		0.596013	0.180483		1.32198	0.282588
NMB0148	30S ribosomal protein S3 rpsC			13.3839	0.159877		17.6902	0.0317723		1.32175	0.155333
NMB0174	Valine tRNA ligase valS			1.59902	0.103463		2.11172	0.019525		1.32063	0.0494692
NMB0595	DNA binding response regulator NMB0595			1.55123	0.0415758		2.02622	0.167038		1.3062	0.16624
NMB1240	ABC transporter ATP binding protein NMB1240			1.66137	0.118371		2.16937	0.00490042		1.30577	0.0809508
NMB0404	Putative uncharacterized protein NMB0404			0.840572	0.1553		1.09503	0.0470475		1.30272	0.173417
NMB1500	Putative uncharacterized protein NMB1500			0.854544	0.461821		1.09684	0.0993442		1.28354	0.511314
NMB0424	D-alanine--D-alanine-ligase ddl			0.424034	0.0275588		0.542507	0.0210474		1.2794	0.00192015
NMB1220	Stomatin Mec 2 family protein NMB1220			0.999561	0.0488796		1.27783	0.0398231		1.27839	0.016896
NMB1921	3-ketoacyl-ACP reductase fabG			2.63274	0.138132		3.35251	0.0118862		1.27339	0.156238
NMB0015	6-phosphogluconate dehydrogenase gnd			0.407898	0.0528653		0.517278	0.175933		1.26815	0.232569
NMB1814	3 dehydroquinate synthase aroB			0.811007	0.0922322		1.02699	0.0753548		1.26632	0.115226
NMB1351	Putative fmu and fmv protein NMB1351			0.387011	0.057057		0.489567	0.0346127		1.265	0.0461061
NMB0205	Ferric uptake regulation protein fur			0.65372	0.0532096		0.825954	0.204512		1.26347	0.423157
NMB0396	Nicotinate nucleotide pyrophosphorylase nadC			0.177935	0.437998		0.223522	0.0724447		1.2562	0.597499
NMB0168	DNA directed RNA polymerase subunit alpha rpoA			3.67129	0.0614635		4.56086	0.0536276		1.24231	0.0457306
NMB1684	Serine tRNA ligase serS			1.04759	0.0974703		1.29862	0.0260442		1.23962	0.0989908
NMB0333	Pilus assembly protein PilG			1.65171	0.106063		2.02327	0.0171564		1.22495	0.136037
NMB0798	ATP dependent zinc metalloprotease FtsH			1.29871	0.086037		1.57775	0.0196192		1.21486	0.0738202
NMB0109	Putative uncharacterized protein NMB0109			4.02948	0.139627		4.88765	0.0318608		1.21297	0.261584
NMB0068	Polysialic acid capsule biosynthesis protein SiaC			1.4329	0.197754		1.73465	0.065915		1.21059	0.426356
NMB1642	N utilization substance protein A nusA			1.18593	0.154642		1.43152	0.0132441		1.20708	0.310235
NMB0478	Putative uncharacterized protein NMB0478			1.28121	0.168626		1.53683	0.0202429		1.19952	0.365495
NMB2077	Bifunctional protein FolD			0.859558	0.20545		1.03092	0.0514994		1.19936	0.45886
NMB0153	50S ribosomal protein L24 rplX			4.32756	0.182551		5.16207	0.0306087		1.19284	0.417182
NMB1341	Pyruvate dehydrogenase E1 component pdhA			6.33297	0.136837		7.52867	0.038979		1.18881	0.308194
NMB1680	Chorismate synthase aroC			0.404079	0.16619		0.479826	0.150681		1.18746	0.526129
NMB0124/NMB0139	Elongation factor Tu tufA			54.0769	0.14822		63.9655	0.0330337		1.18286	0.352359
NMB1609	Trans sulfuration enzyme family protein			0.212867	0.530224		0.251637	0.244911		1.18213	0.816077
NMB1968	Aldehyde dehydrogenase A aldA			1.02725	0.0379523		1.21276	0.0221452		1.18059	0.0172701
NMB1612	amino acid ABC transporter substrate-binding protein			1.84975	0.0436998		2.17981	0.0353358		1.17844	0.0353272
NMB0946	Peroxiredoxin 2 family protein/glutaredoxin			12.2081	0.150909		14.2588	0.00549804		1.16798	0.390214				2.02	↑	1.4
NMB1838	Putative GTP binding protein NMB1838			1.13222	0.155871		1.31874	0.0525103		1.16474	0.428734
NMB0539	Porphobilinogen deaminase hemC			0.295231	0.199028		0.343576	0.192779		1.16375	0.630285
NMB1577	Acetolactate synthase ilvI			0.49483	0.0382768		0.571404	0.0728027		1.15475	0.147832
NMB1669	Iron starvation protein PigA			1.47934	0.0469535		1.70373	0.0317932		1.15168	0.0623256
NMB2151	Phosphoribosylamine glycine ligase purD			0.643916	0.120742		0.74128	0.0202939		1.15121	0.286257
NMB0763	Cysteine synthase cysK			3.60461	0.162154		4.13401	0.0152342		1.14687	0.479749		-2.72	-2.72			-2.4
NMB1953	Stringent starvation protein A sspA			1.41865	0.0206451		1.626	0.0447562		1.14616	0.03153
NMB0324	50S ribosomal protein L27 rpmA			3.08157	0.0832852		3.5222	0.0523946		1.14299	0.252398				3.74
NMB0950	Succinate dehydrogenase flavoprotein subunit sdhA			0.646427	0.0706727		0.738046	0.1047		1.14173	0.326563
NMB1944	Probable chromosome partitioning protein parB			0.574784	0.162945		0.651088	0.156382		1.13275	0.645623
NMB0875	Ribose phosphate pyrophosphokinase prs			2.18696	0.122637		2.46594	0.0386013		1.12757	0.432761
NMB1046	Threonine synthase thrC			0.939319	0.127005		1.05758	0.0700694		1.1259	0.477687
NMB1808	PilM protein pilM			3.99574	0.0209296		4.47888	0.0305686		1.12092	0.0242154
NMB0929	Dihydrodipicolinate synthase dapA			0.866021	0.0612232		0.97009	0.499967		1.12017	0.752033
NMB0823	Adenylate kinase adk			1.07913	0.0525227		1.20738	0.0159454		1.11884	0.122054					↑
NMB1789	Protein export protein secB			7.23863	0.161196		8.07194	0.0120836		1.11512	0.573105
NMB1425	Lysine tRNA ligase lysS			0.972288	0.0716647		1.08194	0.173445		1.11278	0.563432
NMB1228	Homoserine dehydrogenase metM			0.867753	0.121699		0.964272	0.00325986		1.11123	0.474852
NMB0132	DNA directed RNA polymerase subunit beta rpoB			2.70189	0.0625125		2.99636	0.056919		1.10899	0.284189
NMB0144	50S ribosomal protein L23 rplW			5.52157	0.192428		6.1197	0.0155499		1.10833	0.65493
NMB0623	Spermidine/putrescine ABC transporter substrate-binding protein potD-2	yes		1.50857	0.0515662		1.62901	0.0178456		1.07984	0.261601
NMB1648	Probable transcriptional regulatory protein NMB1648			0.982335	0.198271		1.06045	0.0906112		1.07952	0.761865
NMB1972	60 kDa chaperonin groEL			13.7497	0.258086		14.7353	0.0383806		1.07168	0.824807						1.4
NMB0783	Putative uncharacterized protein NMB0783			0.906782	0.0478839		0.971311	0.162063		1.07116	0.653799
NMB0427	Cell division protein FtsZ			3.78977	0.0348116		4.04811	0.0323251		1.06817	0.233424
NMB0145	50S ribosomal protein L2 rplB			8.90871	0.224065		9.48218	0.0154981		1.06437	0.818042
NMB2154	Electron transfer flavoprotein alpha subunit etfA			1.87984	0.0445572		1.97989	0.00808553		1.05322	0.363033
NMB0876	50S ribosomal protein L25 rplY			11.9595	0.160376		12.5716	0.0180207		1.05118	0.798837
NMB0540	Aspartate aminotransferase aspC			1.27794	0.0879514		1.3433	0.0284916		1.05115	0.652931
NMB1574	Ketol acid reductoisomerase ilvC			1.99967	0.253575		2.10006	0.0372799		1.0502	0.874409
NMB0390	Maltose phosphorylase (surface exposed) mapA			1.07909	0.113427		1.12863	0.156701		1.04591	0.820398
NMB0554	Chaperone protein DnaK			6.17412	0.0775977		6.38084	0.0127355		1.03348	0.732107					↑
NMB0149	50S ribosomal protein L16 rplP			8.70715	0.123713		8.99571	0.0298467		1.03314	0.832383
NMB1390	Glucokinase glk			0.794094	0.268881		0.820057	0.114625		1.03269	0.925647
NMB1621	Glutathione peroxidase homolog gpxA			1.21462	0.0724349		1.25115	0.176746		1.03008	0.856209
NMB0387	ABC transporter ATP binding protein NMB0387			1.05614	0.0391993		1.08743	0.0946069		1.02963	0.764821
NMB0775	Putative uncharacterized protein NMB0775			0.535758	0.329019		0.548834	0.0857548		1.02441	0.93372
NMB1824	Putative uncharacterized protein NMB1824			0.31948	0.164997		0.324824	0.692141		1.01673	0.98659
NMB0157	50S ribosomal protein L6 rplF			5.80974	0.16936		5.8714	0.010322		1.01061	0.959852
NMB2079	Aspartate semialdehyde dehydrogenase asd			2.10857	0.0675132		2.11803	0.0302038		1.00449	0.959394
NMB0557	Putative iron sulfur cluster insertion protein erpA			1.86827	0.0841877		1.87127	0.0412112		1.00161	0.98842
NMB1429	Major outer membrane protein P.IA porA	yes		3.91617	0.101197		3.91482	0.0740953		-1.00034	0.99806
NMB1869	Fructose bisphosphate aldolase cbbA			1.97046	0.0652163		1.96608	0.031676		-1.00223	0.979286
NMB1218	UPF0250 protein NMB1218			0.726454	0.191712		0.723304	0.187897		-1.00436	0.987859
NMB0601	Sec independent protein translocase protein TatA			0.575348	0.0904072		0.570468	0.0990066		-1.00855	0.954775
NMB1855	Carbamoyl phosphate synthase large chain carB			1.99592	0.0481193		1.97777	0.0998106		-1.00918	0.931358
NMB0957	Dihydrolipoyl dehydrogenase lpdA1			0.935536	0.0942395		0.925497	0.164028		-1.01085	0.954055
NMB2095	Putative adhesin complex protein NMB2095			8.24005	0.038439		8.14893	0.00574231		-1.01118	0.818513
NMB1332	Carboxy terminal peptidase prc			0.64531	0.0444085		0.635414	0.0778339		-1.01557	0.860514
NMB0131	50S ribosomal protein L7 L12 rplL			8.55285	0.165997		8.41097	0.0153002		-1.01687	0.9361
NMB0720	Threonine tRNA ligase thrS			1.15949	0.1643		1.13909	0.134916		-1.0179	0.940408
NMB0052	Twitching motility protein PilT			1.49713	0.0686344		1.46679	0.248688		-1.02069	0.930001
NMB1088	Hypothetical protein NMB1088			2.29544	0.176896		2.21808	0.0898112		-1.03488	0.885042				3.05
NMB0602	HitA protein hitA			0.524719	0.118589		0.500789	0.126755		-1.04779	0.814024
NMB1437	Uncharacterized protein NMB1437			1.1089	0.10466		1.0544	0.0872753		-1.05168	0.743318
NMB0556	Putative repressor protein NMB0556			0.186272	0.0977771		0.17691	0.43474		-1.05292	0.931454
NMB1073	Putative uncharacterized protein NMB1073			0.65395	0.0426152		0.620923	0.00519451		-1.05319	0.363984
NMB1518	Acetate kinase 1 ackA-2			6.00025	0.037145		5.68935	0.0268768		-1.05465	0.337349
NMB0152	50S ribosomal protein L14 rplN			4.68066	0.195793		4.43374	0.0213057		-1.05569	0.829333
NMB0868	Putative uncharacterized protein NMB0868			0.164193	0.177917		0.155494	0.356887		-1.05595	0.914845
NMB0155	30S ribosomal protein S14 rpsN			2.15333	0.0719381		2.03504	0.0353028		-1.05813	0.526557
NMB0662	Putative ribonuclease NMB0662			0.31168	0.148813		0.293492	0.151554		-1.06197	0.803769
NMB0133	DNA directed RNA polymerase subunit beta rpoB			3.23153	0.127044		3.03386	0.0523183		-1.06516	0.710838
NMB1846	Mrp NBP35 family protein NMB1846	yes		0.411728	0.12877		0.386089	0.233134		-1.06641	0.804129
NMB0773	Glutaredoxin NMB0773			1.24183	0.0254005		1.1602	0.052145		-1.07036	0.245898
NMB0158	50S ribosomal protein L18 rplR			8.96559	0.23641		8.34867	0.0230603		-1.07389	0.815837
NMB0030	Methionine tRNA ligase metG			0.776525	0.0266414		0.720403	0.0778279		-1.0779	0.291977
NMB1238	Peptidyl-prolyl cis-trans isomerase-like protein			0.973332	0.0725086		0.900825	0.0457101		-1.08049	0.458605
NMB0561	Protein grpE			1.37982	0.0846436		1.27342	0.25993		-1.08355	0.711542
NMB1324	Thioredoxin reductase trxB			1.54292	0.0911459		1.40627	0.0727505		-1.09718	0.497973
NMB0154	50S ribosomal protein L5 rplE			4.48269	0.183044		4.08093	0.0249275		-1.09845	0.697245					↓
NMB2159	Glyceraldehyde 3-phosphate dehydrogenase gapB			4.4727	0.0954206		4.06572	0.0340704		-1.1001	0.467727
NMB0126	Transcription antitermination protein nusG			2.49421	0.136101		2.26717	0.0866383		-1.10015	0.623202
NMB0156	30S ribosomal protein S8 rpsH			4.09392	0.321319		3.71922	0.011921		-1.10075	0.819367
NMB0462	Spermidine putrescine ABC transporter			3.00836	0.0347358		2.73294	0.0204073		-1.10078	0.0915903
NMB0678	Tryptophan synthase alpha chain trpA			0.470659	0.158829		0.427475	0.119388		-1.10102	0.68034
NMB0466	Aspartate tRNA ligase aspS			2.04159	0.0344293		1.84081	0.00235933		-1.10907	0.0607252
NMB0166	30S ribosomal protein S11 rpsK			6.66528	0.122106		5.9849	0.110837		-1.11368	0.567207
NMB1031	3-isopropylmalate dehydrogenase leuB			0.615244	0.0480815		0.551902	0.224954		-1.11477	0.668862
NMB0345	Putative cell binding factor NMB0345			3.65592	0.0182992		3.24363	0.043317		-1.12711	0.0334322
NMB1522	Peptidyl-prolyl cis-trans isomerase slyD			1.2206	0.0796812		1.08114	0.0690403		-1.129	0.318827
NMB1902	DNA polymerase III subunit beta dnaN			1.11447	0.11027		0.981182	0.123959		-1.13584	0.486478
NMB0671	Malate oxidoreductase NAD sfcA			1.97543	0.0924757		1.73826	0.0688475		-1.13644	0.365146
NMB1391	6-phosphogluconolactonase pgl			0.423709	0.149851		0.371349	0.114177		-1.141	0.623908
NMB0127	50S ribosomal protein L11 rplK			8.42158	0.120923		7.36478	0.207592		-1.14349	0.573813
NMB0845	PhoH related protein NMB0845			0.661579	0.118119		0.577965	0.0386399		-1.14467	0.416001
NMB0787	Amino acid ABC transporter periplasmic amino acid binding protein			2.62328	0.0455354		2.28952	0.063095		-1.14578	0.132655		-2.16	-2.16
NMB0138	Elongation factor G fusA			13.6556	0.0436878		11.8835	0.0214976		-1.14912	0.061416					↑	-1.3
NMB1948	ABC transporter ATP-binding protein NMB1948			0.962961	0.0303384		0.834546	0.030087		-1.15387	0.0290096
NMB0631	Putative phosphate acetyltransferase Pta			3.89833	0.153198		3.3635	0.0260315		-1.15901	0.48546
NMB0351	Transaldolase tal			0.906946	0.0900128		0.782066	0.0462729		-1.15968	0.272155
NMB1313	Trigger factor tig			8.20699	0.0617584		7.06784	0.0143946		-1.16117	0.118777
NMB0944	5-methyltetrahydropteroyltriglutamate/homocysteine S-methyltransferase metH			3.59641	0.0739155		3.08261	0.0228242		-1.16668	0.169261						1.3
NMB0146	30S ribosomal protein S19 rpsS			3.78099	0.18291		3.21778	0.0501928		-1.17503	0.527243
NMB0569	Na(+)-translocating NADH-quinone reductase subunit A			1.00944	0.156019		0.858013	0.0415801		-1.17649	0.458752
NMB2056	30S ribosomal protein S9 rpsI			11.9006	0.138198		10.0483	0.0242962		-1.18434	0.387286
NMB0169	50S ribosomal protein L17 rplQ			4.18106	0.270828		3.52691	0.103661		-1.18548	0.654147
NMB0018	Fimbrial protein pilE	yes		15.3066	0.0408182		12.9082	0.132172		-1.18581	0.257292				2.47	↓	1.6
NMB0638	UTP-glucose-1-phosphate uridylyltransferase galU			0.459065	0.187142		0.387113	0.741678		-1.18587	0.822064
NMB0382	Outer membrane protein class rmpM			14.3522	0.127927		12.0937	0.0377021		-1.18674	0.352833
NMB1573	Ornithine carbamoyltransferase argF			0.965326	0.559798		0.809362	0.119058		-1.1927	0.803023
NMB1714	Multidrug efflux pump channel protein mtrE			0.549666	0.123056		0.460078	0.446262		-1.19472	0.656317
NMB0406	Putative uncharacterized protein NMB0406			0.759316	0.0640534		0.635346	0.162666		-1.19512	0.300748
NMB0035	Efem EfeO family lipoprotein NMB0035			0.996871	0.236648		0.832716	0.203137		-1.19713	0.622328
NMB1538	RNA polymerase sigma factor rpoD			1.08723	0.136203		0.906143	0.0229845		-1.19984	0.414761
NMB1849	Carbamoyl phosphate synthase small chain carA			1.76925	0.062582		1.46023	0.0231415		-1.21163	0.0692763
NMB0853	Putative uncharacterized protein NMB0853			0.330595	0.117214		0.271823	0.392992		-1.21621	0.576277
NMB2103	Uridylate kinase pyrH			0.562208	0.222641		0.462095	0.109903		-1.21665	0.588927
NMB0136	30S ribosomal protein S12 rpsL			5.25544	0.0230035		4.3051	0.0389514		-1.22075	0.00513586
NMB1445	Protein RecA			1.16043	0.180014		0.939497	0.124692		-1.23516	0.44388
NMB1301	30S ribosomal protein S1 rpsA			9.14163	0.0782651		7.40048	0.0600078		-1.23527	0.118369
NMB1339	Proline tRNA ligase proS			1.90709	0.378588		1.54045	0.545505		-1.23801	0.75379
NMB0564	Na(+)-translocating NADH-quinone reductase subunit F			0.904696	0.206075		0.729126	0.0879395		-1.2408	0.474266
NMB1201	Inosine 5 monophosphate dehydrogenase guaB			1.27098	0.195671		1.02377	0.230283		-1.24147	0.510574
NMB0967	Anthranilate phosphoribosyltransferase trpD			0.400171	0.0396835		0.322258	0.68969		-1.24177	0.744227
NMB1519	Thiol disulfide interchange protein DsbD			1.24449	0.0396579		1.00154	0.146006		-1.24258	0.104709
NMB1937	ATP synthase subunit delta atpH			1.21775	0.115673		0.97973	0.040356		-1.24295	0.220177
NMB1457	Transketolase tktA			2.35605	0.145056		1.89124	0.0622091		-1.24577	0.314833
NMB0140	30S ribosomal protein S10 rpsJ			6.52106	0.0852799		5.2344	0.0166412		-1.24581	0.109578
NMB2051	Ubiquinol cytochrome c reductase cytochrome c1 petC			1.03658	0.248474		0.823006	0.326838		-1.25951	0.620586
NMB0220	Acyl carrier protein acpP			11.0792	0.0613652		8.77855	0.0254979		-1.26208	0.0386524
NMB0137	30S ribosomal protein S7 rpsG			9.25957	0.104092		7.30561	0.0241463		-1.26746	0.150037
NMB0167	30S ribosomal protein S4 rpsD			5.36447	0.127088		4.20815	0.0279129		-1.27478	0.21404
NMB1533	Outer membrane protein H 8 NMB1533			4.88777	0.0742804		3.82715	0.069206		-1.27713	0.0796723
NMB0336	enoyl-(acyl carrier protein) reductase fabl			1.79829	0.191044		1.40309	0.185201		-1.28166	0.43045
NMB1310	4-hydroxy-3-methylbut-2-en-1-yl diphosphate synthase ispG			0.267531	0.168617		0.208636	0.520696		-1.28229	0.642891
NMB1799	S adenosylmethionine synthase metK			1.69758	0.0417857		1.32378	0.0768024		-1.28238	0.0260127
NMB0056	DnaK suppressor protein dksA			1.77918	0.041749		1.38735	0.0957317		-1.28243	0.0395657
NMB0894	Aminotransferase class I NMB0894			0.788042	0.120877		0.612585	0.207947		-1.28642	0.309327
NMB0219	3-oxoacyl-ACP synthase fabF-1			2.52878	0.073074		1.96346	0.00914379		-1.28792	0.0494644
NMB1938	ATP synthase subunit b atpF			1.59544	0.110017		1.23842	0.102513		-1.28829	0.186451				-2.02		-2.4
NMB1199	GTP binding protein TypA			1.45976	0.12007		1.13257	0.126175		-1.28889	0.229934
NMB1677	Cytochrome c5			2.22838	0.1578		1.72881	0.100492		-1.28897	0.308399
NMB1230	DNA binding protein HU beta hupB			12.2769	0.104974		9.46494	0.0238785		-1.2971	0.126758
NMB1254	GTP cyclohydrolase 2 ribA			0.129966	0.00574715		0.1	9.81308e-17		-1.29966	1.41244e-05
NMB0804	Putative NAD(P)H nitroreductase NMB0804			0.838209	0.40874		0.643697	0.0293757		-1.30218	0.627937
NMB0778	Putative uroporphyrin III C methyltransferase HemX			0.4262	0.0870462		0.325378	0.692665		-1.30986	0.681729
NMB1956	50S ribosomal protein L31 rpmE			5.83152	0.120238		4.42948	0.00968659		-1.31652	0.152141
NMB1812	Type IV pilus biogenesis and competence protein pilQ			7.31289	0.245318		5.55065	0.0132722		-1.31748	0.444425
NMB1137/NMB1175	Putative uncharacterized protein NMB1137			0.559643	0.125449		0.42444	0.764396		-1.31854	0.65396
NMB1810	PilO protein pilO			3.43466	0.124552		2.60408	0.00589897		-1.31895	0.161853
NMB1044	Ferredoxin NADP reductase fpr			1.17462	0.10699		0.885021	0.00626526		-1.32722	0.109141		-2.7	-2.7
NMB2074	Putative uncharacterized protein NMB2074			0.618796	0.0119718		0.463907	0.37213		-1.33388	0.218814
NMB0815	Adenylosuccinate synthetase purA			1.24786	0.0786837		0.934651	0.183882		-1.3351	0.150985
NMB2101	30S ribosomal protein S2 rpsB			13.3549	0.0671616		9.96597	0.0141127		-1.34005	0.0247091
NMB0204	Putative lipoprotein NMB0204			0.535233	0.118317		0.398854	0.129954		-1.34193	0.194415
NMB0888	Putative uncharacterized protein NMB0888			0.832883	0.214542		0.614534	0.12745		-1.35531	0.369213
NMB1438	Putative uncharacterized protein NMB1438			1.13314	0.062203		0.826326	0.0600014		-1.3713	0.0216202
NMB2039	Major outer membrane protein P IB porB			1.72341	0.163087		1.2531	0.217196		-1.37532	0.295882
NMB1320	50S ribosomal protein L9 rplI			3.83164	0.140276		2.77877	0.0407512		-1.3789	0.162455					↑
NMB1861	acetyl-CoA carboxylase, biotin carboxylase accC			1.72961	0.165321		1.25325	0.0609149		-1.3801	0.225084
NMB1436	Putative uncharacterized protein NMB1436			0.648764	0.127569		0.469996	0.373228		-1.38036	0.367423
NMB0983	Bifunctional purine biosynthesis protein PurH	yes		0.694581	0.0763821		0.502475	0.34938		-1.38232	0.282939
NMB1811	PilP protein pilP			1.32314	0.32787		0.953097	0.27575		-1.38825	0.506088
NMB1374	tRNA pseudouridine synthase B truB			0.140071	0.284751		0.1	9.81308e-17		-1.40071	0.270444
NMB0294	Thiol disulfide interchange protein DsbA-2			1.86272	0.114423		1.3204	0.0342909		-1.41072	0.0867774
NMB0723	50S ribosomal protein L20 rplT			2.18765	0.0130138		1.5392	0.0316713		-1.42129	0.000327917
NMB0955	2-oxoglutarate dehydrogenase E1 sucA	yes		1.28028	0.176301		0.899971	0.0488857		-1.42258	0.21742
NMB2057	50S ribosomal protein L13 rplM			3.86977	0.171769		2.71889	0.0617095		-1.42329	0.209266
NMB0758	Polyribonucleotide nucleotidyltransferase pnp			4.14254	0.246652		2.9093	0.044106		-1.4239	0.35621						-3
NMB0550	Thiol disulfide interchange protein DsbC			1.0448	0.0866248		0.73139	0.0809219		-1.42851	0.0450781
NMB1936	ATP synthase subunit alpha atpA			4.14108	0.116781		2.87101	0.0343399		-1.44238	0.0794016					↓	-2.1
NMB1643	Translation initiation factor IF 2 infB			2.51477	0.173942		1.73643	0.00643861		-1.44825	0.193007
NMB0592	30S ribosomal protein S16 rpsP			11.322	0.0865574		7.76102	0.0146404		-1.45883	0.0280789
NMB1150/NMB1188	Dihydroxy acid dehydratase ilvD-1/ilvd-2			0.593885	0.206743		0.404472	0.106689		-1.4683	0.261519
NMB1384	DNA gyrase subunit A gyrA			1.11605	0.0387017		0.75572	0.0812226		-1.4768	0.00864312
NMB0010	Phosphoglycerate kinase pgk			2.08738	0.0733536		1.40723	0.0737089		-1.48333	0.0195499
NMB0335	2,3,4,5-tetrahydropyridine-2,6-carboxylate N-succinyltransferase dapD			3.89673	0.0253276		2.62618	0.0269759		-1.48381	0.000197602						-2.3
NMB0537	Putative uncharacterized protein NMB0537			0.319029	0.0265997		0.214568	0.533946		-1.48685	0.531278
NMB2053	Ubiquinol cytochrome c reductase iron sulfur subunit petA			1.42394	0.101564		0.957339	0.0913348		-1.4874	0.105039
NMB1536	Protein translocase subunit SecA			1.01129	0.0630238		0.678105	0.117183		-1.49135	0.021143
NMB0029	Glycerate dehydrogenase hprA			0.324646	0.0702473		0.215441	0.535835		-1.50689	0.405913
NMB2083	Cysteine tRNA ligase cysS			0.533086	0.0696731		0.353455	0.717079		-1.50821	0.444622
NMB1554	CTP synthase pyrG			0.671842	0.113128		0.445418	0.194352		-1.50834	0.146085
NMB1483	Putative lipoprotein NlpD			3.42821	0.308153		2.27046	0.0948127		-1.50992	0.401325
NMB0278	Thiol disulfide interchange protein DsbA-1			1.15244	0.213974		0.747786	0.0894765		-1.54113	0.231336
NMB1291	Ribonucleoside diphosphate reductase nrdA			1.4568	0.0900778		0.944837	0.18986		-1.54185	0.0638934
NMB1886	Putative uncharacterized protein NMB1886			0.212706	0.0761319		0.13776	0.274098		-1.54403	0.232425
NMB1392	Glucose-6-phosphate 1-dehydrogenase zwf			2.17559	0.0397639		1.40741	0.0734361		-1.54582	0.00226128
NMB0604	Alcohol dehydrogenase zinc containing NMB0604			3.45034	0.163162		2.2308	0.0365271		-1.54668	0.12819
NMB0031	glucosamine--fructose-6-phosphate aminotransferase glmS			0.47754	0.320898		0.307486	0.674782		-1.55305	0.545742
NMB1860	Acetyl CoA carboxylase biotin carboxyl carrier protein accB			3.77192	0.0815386		2.4261	0.0226198		-1.55473	0.0144559
NMB1430	Transcription elongation factor greA			1.39737	0.114914		0.898328	0.048024		-1.55553	0.0494067
NMB2155	Electron transfer flavoprotein beta subunit etfB			1.78092	0.0784766		1.14392	0.0389425		-1.55686	0.0131875
NMB1394	keto-hydroxyglutarate-aldolase/keto-deoxy-phosphogluconate aldolase eda			1.36412	0.176431		0.874396	0.0312659		-1.56007	0.147158
NMB1422	Putative ATP dependent RNA helicase NMB1422			0.763795	0.0356294		0.486392	0.232556		-1.57033	0.0756265
NMB0275	Indole glycerol phosphate synthase trpC			0.158049	0.305209		0.1	9.81308e-17		-1.58049	0.204826
NMB1506	Arginine tRNA ligase argS			1.2361	0.0521726		0.778115	0.0910811		-1.58858	0.00515344
NMB0187	Ribosome recycling factor frr			1.73237	0.0631403		1.08135	0.120129		-1.60204	0.0119762
NMB1576	Acetolactate synthase III small subunit ilvH			0.403892	0.155825		0.250349	0.600558		-1.61331	0.497935
NMB1498	Aspartokinase lysC			1.88251	0.203889		1.1647	0.226509		-1.6163	0.214414
NMB0774	Uracil phosphoribosyltransferase upp			0.981607	0.201678		0.606966	0.232128		-1.61723	0.263057
NMB1716	Membrane fusion protein mtrC			2.12912	0.192912		1.31603	0.0404783		-1.61784	0.156574
NMB1567	Probable FKBP type peptidyl prolyl cis trans isomerase fkpA			3.20539	0.0532429		1.95802	0.0542291		-1.63706	0.00240388
NMB0311	Putative uncharacterized protein NMB0311			0.283332	0.176849		0.172059	0.418805		-1.64671	0.347967
NMB0928	Uncharacterized protein NMB0928			1.50266	0.113891		0.912032	0.116964		-1.64759	0.0444015
NMB2094	Putative uncharacterized protein NMB2094			0.76283	0.120359		0.460818	0.179244		-1.65538	0.065914
NMB0872	Putative uncharacterized protein NMB0872	yes		1.02205	0.0670634		0.616352	0.146278		-1.65823	0.0496479
NMB1660	DNA directed RNA polymerase subunit omega rpoZ			0.93765	0.176202		0.563226	0.00767733		-1.66478	0.205371
NMB2091	Outer Membrane Protein assembly protein GNA2091			1.30904	0.0211628		0.783739	0.107418		-1.67025	0.00136687					↑
NMB0476	Putative uncharacterized protein NMB0476			1.54452	0.362398		0.923058	0.142449		-1.67327	0.397092
NMB1312	ATP-dependent Clp protease proteolytic subunit clpP			0.291669	0.0161077		0.174012	0.425326		-1.67615	0.306174
NMB0163	Translation initiation factor IF 1 infA			0.685962	0.133588		0.406569	0.0998427		-1.6872	0.108196
NMB0286	Putative uncharacterized protein NMB0286			0.361268	0.180652		0.21275	0.529964		-1.69809	0.317903
NMB1934	ATP synthase subunit beta atpD			6.51212	0.0543881		3.81705	0.0260624		-1.70606	0.00147415		-1.79	-1.79	-2.24	↓
NMB0937	Elongation factor P efp			4.57175	0.098185		2.66884	0.156735		-1.71301	0.0303872
NMB1356	Aspartyl/glutamyl-tRNA amidotransferase subunit A gatA			1.18108	0.139337		0.687907	0.17965		-1.71691	0.128731
NMB0887	Putative type IV pilus assembly protein PilV			0.494921	0.167263		0.287723	0.196469		-1.72013	0.183259
NMB0007	Cell division ATP binding protein FtsE			0.540769	0.122748		0.312965	0.212889		-1.72789	0.136419
NMB1285	Enolase eno			5.01095	0.018789		2.89494	0.0358875		-1.73094	2.40376e-05
NMB2102	Elongation factor Ts tsf			10.9731	0.121676		6.31452	0.0172594		-1.73775	0.0321095
NMB0477	Putative uncharacterized protein NMB0477			0.555172	0.172397		0.317074	0.0832848		-1.75092	0.153182
NMB0023	PilS cassette NMB0023	yes		1.52284	0.85139		0.867844	0.227612		-1.75474	0.643698
NMB1835	Tyrosine tRNA ligase tyrS			0.58949	0.133588		0.33514	0.701617		-1.75894	0.295302
NMB1710	Glutamate dehydrogenase gdhA			2.53273	0.104671		1.41414	0.0110823		-1.791	0.0135635					↓
NMB1935	ATP synthase gamma chain atpG			0.836827	0.00637374		0.464575	0.0961145		-1.80127	0.000186038				-2.41
NMB0161	50S ribosomal protein L15 rplO			3.67907	0.108864		2.04038	0.0545105		-1.80313	0.019396
NMB0025	Large pilS cassette NMB0025	yes		2.87913	0.453181		1.58234	0.393064		-1.81955	0.420344			2.87
NMB1323	30S ribosomal protein S6 rpsF			5.34155	0.216546		2.93028	0.0132267		-1.82288	0.138485
NMB1344	Pyruvate dehydrogenase E3 component lipoamide dehydrogenase lpdA2			3.76682	0.234413		2.01463	0.0666083		-1.86973	0.156289				-2.11
NMB0128	50S ribosomal protein L1 rplA			13.0439	0.270238		6.95276	0.0515385		-1.87608	0.204987
NMB1583	Imidazoleglycerol phosphate dehydratase hisB			8.82805	0.0726658		4.70346	0.0468069		-1.87693	0.00369509
NMB0637	Argininosuccinate lyase argH			0.621305	0.0448866		0.324705	0.692028		-1.91345	0.180923
NMB0724	Phenylalanine tRNA ligase alpha subunit pheS			0.532654	0.0727057		0.278194	0.640538		-1.91469	0.16372
NMB1727	Putative uncharacterized protein NMB1727			1.18458	0.126153		0.61488	0.26933		-1.92652	0.0521426
NMB1724	Cytochrome c oxidase subunit II fixO			1.32909	0.0989338		0.686837	0.113761		-1.93508	0.0125549				-2.61
NMB0171	Septum site determining protein MinD			1.04875	0.0660672		0.53592	0.0607879		-1.95691	0.00193699
NMB1950	30S ribosomal protein S21 rpsU			4.47268	0.207573		2.26458	0.0699031		-1.97505	0.10251
NMB0618	Phosphoenolpyruvate synthase ppsA			2.71731	0.113359		1.37463	0.120379		-1.97675	0.0183596						-2
NMB1578	Putative uncharacterized protein NMB1578			0.532243	0.0619778		0.265315	0.62309		-2.00608	0.122386
NMB0059	Chaperone protein DnaJ			1.1167	0.108213		0.55598	0.129059		-2.00853	0.0424618
NMB1412	FrpC operon protein NMB1412			0.201274	0.191756		0.1	9.81308e-17		-2.01274	0.0389045
NMB0423	UDP-N-acetylmuramate--L-alanine ligase murC			0.383527	0.0780741		0.190326	0.474587		-2.0151	0.112179
NMB1358	Aspartyl/glutamyl-tRNA amidotransferase subunit B gatB			0.802735	0.134321		0.395851	0.74738		-2.02787	0.203818
NMB0895	UPF0246 protein NMB0895			0.311633	0.12662		0.15208	0.34245		-2.04914	0.117993
NMB1958	Putative thioredoxin NMB1958			0.204989	0.296134		0.1	9.81308e-17		-2.04989	0.103047
NMB1307	Nucleoside diphosphate kinase ndk			0.640379	0.158938		0.310098	0.677521		-2.06509	0.230049
NMB2060	Glycerol phosphate dehydrogenase NAD			0.944252	0.68337		0.447652	0.0959199		-2.10934	0.635064
NMB0196	Ribonuclease E rne			2.43543	0.00588578		1.12133	0.0653908		-2.17191	6.13644e-05
NMB0003	Glutamate tRNA ligase gltX			0.662314	0.1011		0.30282	0.66977		-2.18716	0.112986
NMB1929	Lacto neotetraose biosynthesis glycosyl transferase LgtA	yes		0.219858	0.333024		0.1	9.81308e-17		-2.19858	0.115574
NMB0956	dihydrolipoamide succinyltransferase sucB			3.86088	0.192126		1.75461	0.0925922		-2.20042	0.0638304
NMB1613	Fumarate hydratase class I anaerobic fumB			1.21307	0.0543281		0.550814	0.104154		-2.20232	0.00322091
NMB1074	Acetylglutamate kinase argB			0.221461	0.174896		0.1	9.81308e-17		-2.21461	0.0245201
NMB1973	10 kDa chaperonin groS			6.31818	0.0469248		2.85144	0.0372926		-2.21579	0.000210017
NMB0159	30S ribosomal protein S5 rpsE			4.78758	0.1986		2.15305	0.0351171		-2.22362	0.0665398
NMB1499	Ribonuclease PH rph			0.362093	0.359833		0.162707	0.385397		-2.22544	0.212885
NMB1671	PqiB protein			0.222763	0.257234		0.1	9.81308e-17		-2.22763	0.0988234
NMB0281	Peptidyl-prolyl cis-trans isomerase NMB028			1.39683	0.0531997		0.626896	0.0375794		-2.22817	0.00237699
NMB0191	ParA family protein NMB0191			0.475499	0.13102		0.212739	0.529941		-2.23513	0.0795994
NMB0165	30S ribosomal protein S13 rpsM			9.55035	0.170162		4.22227	0.0192968		-2.2619	0.0394031
NMB0039	Putative uncharacterized protein NMB0039	yes		0.503853	0.0117668		0.222262	0.00143863		-2.26693	0.000444281
NMB1582	Histidinol phosphate aminotransferase hisC			0.761186	0.0514035		0.335311	0.70177		-2.27009	0.0891036
NMB0107	Aspartate carbamoyltransferase regulatory chain pyrl			0.229678	0.206295		0.1	9.81308e-17		-2.29678	0.0349531
NMB0721	Translation initiation factor IF infC			1.23943	0.102392		0.529245	0.707019		-2.34188	0.0756613
NMB2086	GTPase obg			0.726375	0.163576		0.309537	0.676937		-2.34665	0.158593
NMB1216	Lipoyl synthase lipA			0.851146	0.268815		0.358658	0.721183		-2.37314	0.280448
NMB1342	Dihydrolipoamide acetyltransferase aceF			7.39023	0.0385685		3.05204	0.0764553		-2.4214	0.000297465
NMB1233	Exodeoxyribonuclease V alpha subunit recD			0.245202	0.268852		0.1	9.81308e-17		-2.45202	0.0923845
NMB0307	phospho-2-dehydro-3-deoxyheptonate aldolase aroG			0.348475	0.134998		0.142113	0.296333		-2.45211	0.0258825
NMB1280	Very long chain acyl CoA dehydrogenase related protein			0.247694	0.163761		0.1	9.81308e-17		-2.47694	0.0164033
NMB2054	UPF0135 protein NMB2054			0.249016	0.295557		0.1	9.81308e-17		-2.49016	0.0727669
NMB0871	Pantothenate synthetase panC			0.2492	0.00244513		0.1	9.81308e-17		-2.492	6.22001e-08
NMB0683	N utilization substance protein B homolog nusB			0.434654	0.464346		0.174313	0.426318		-2.49353	0.292735
NMB0346	Putative uncharacterized protein NMB0346			0.425447	0.177814		0.170598	0.413828		-2.49385	0.0694748
NMB2138	Peptide chain release factor 2 prfB			0.660145	0.122599		0.263086	0.619896		-2.50924	0.0630157
NMB0182	Outer membrane protein omp85	yes		0.739169	0.227946		0.294174	0.660065		-2.5127	0.144127						1.2
NMB0922	Alpha-2,3-sialyltransferase			0.252545	0.377304		0.1	9.81308e-17		-2.52545	0.184651
NMB1252	Phosphoribosylformylglycinamidine cyclo ligase			1.31122	0.0328066		0.515563	0.229328		-2.54329	0.00120276
NMB0340	Lactoylglutathione lyase gloA			1.7273	0.340694		0.674965	0.276727		-2.55909	0.126276
NMB0532	Protease DO htrA			0.497491	0.192535		0.193251	0.482537		-2.57433	0.0851727
NMB1839	Formate tetrahydrofolate ligase fhs			0.63339	0.145243		0.245131	0.592056		-2.58388	0.0867263
NMB0838	Cold shock domain family protein NMB0838			5.53067	0.170758		2.10948	0.0632519		-2.62181	0.0285388
NMB0027	FK506 binding protein fbp			0.598816	0.481969		0.227835	0.326181		-2.62829	0.397316
NMB0105	PhnO related protein NMB0105			0.26339	0.283896		0.1	9.81308e-17		-2.6339	0.0609221
NMB1638	YhbX YhjW YijP YjdB family protein NMB1638			0.469196	0.112068		0.171919	0.418329		-2.72917	0.028922
NMB1575	Putative uncharacterized protein NMB1575			2.0162	0.164853		0.738755	0.603061		-2.72919	0.099906
NMB1873	Putative DNA polymerase bacteriophage type			0.275188	0.649523		0.1	9.81308e-17		-2.75188	0.280002
NMB0781	Uroporphyrinogen decarboxylase hemE			0.282303	0.171558		0.1	9.81308e-17		-2.82303	0.0197037
NMB0824	Orotidine 5 phosphate decarboxylase pyrF			0.283076	0.0825251		0.1	9.81308e-17		-2.83076	0.00183726
NMB1057	Gamma glutamyltranspeptidase ggt			0.831334	0.106389		0.290562	0.65584		-2.86112	0.0364372
NMB0414	UDP-N-acetylmuramoylalanyl-D-glutamate--2,6-diaminopimelate ligase murE			0.286687	0.147282		0.1	9.81308e-17		-2.86687	0.0114986
NMB0341	TspA protein NMB0341	yes		1.28882	0.0527565		0.432622	0.768851		-2.97908	0.0316802					↑
NMB1530	Succinyl diaminopimelate desuccinylase dapE			0.297993	0.0811542		0.1	9.81308e-17		-2.97993	0.00161568
NMB1887	Triosephosphate isomerase tpiA			0.304485	0.740759		0.1	9.81308e-17		-3.04485	0.310826
NMB0756	Putative dTDP L rhamnose synthase NMB0756			0.305197	0.152428		0.1	9.81308e-17		-3.05197	0.0115926
NMB0978	NAD(P) transhydrogenase beta subunit pntB			0.310992	0.0716158		0.1	9.81308e-17		-3.10992	0.00105062
NMB1932	Glycine tRNA ligase alpha subunit glyQ			0.588485	0.242111		0.18628	0.463173		-3.15915	0.0731826
NMB0110	Peptide deformylase def			0.951726	0.184097		0.300206	0.666896		-3.17024	0.0583304
NMB0426	Cell division protein FtsA			1.15979	0.0443582		0.364379	0.72556		-3.18291	0.0179058
NMB1560	Glutamine tRNA ligase glnS			0.584513	0.246251		0.178838	0.440835		-3.26839	0.0688052
NMB0359	Glutamine synthetase glnA			1.82178	0.333115		0.554323	0.132811		-3.2865	0.204969
NMB1471	Tryptophan tRNA ligase trpS			0.854644	0.303062		0.259845	0.615155		-3.28905	0.135397
NMB0692	Tpc protein tpc			0.696584	0.255112		0.209326	0.522276		-3.32775	0.0797816
NMB1256	3 dihydroxy 2 butanone phosphate synthase			0.3431	0.503819		0.1	9.81308e-17		-3.431	0.155645
NMB0890	Type IV pilin related protein NMB0890			0.448664	0.0498203		0.130248	0.232236		-3.44469	0.0010668
NMB1034	Isopropylmalate isomerase small subunit leuD			0.348802	0.308912		0.1	9.81308e-17		-3.48802	0.0533804
NMB0675	3-deoxy-manno-octulosonate cytidylyltransferase kdsB			0.352905	0.195108		0.1	9.81308e-17		-3.52905	0.016017
NMB1029	Aspartate ammonia lyase aspA			0.355247	0.146035		0.1	9.81308e-17		-3.55247	0.00792895
NMB0626	Peptide chain release factor prfC			0.36913	0.150804		0.1	9.81308e-17		-3.6913	0.00743849
NMB1664	Putative protease NMB1664			0.377999	0.181674		0.1	9.81308e-17		-3.77999	0.0188111
NMB1897	Leucine tRNA ligase leuS			0.936588	0.192613		0.24607	0.593611		-3.80619	0.037662
NMB0173	Transcriptional regulator LysR family			0.384057	0.188548		0.1	9.81308e-17		-3.84057	0.0133674
NMB0736	PTS system nitrogen regulatory IIA protein p			0.391331	0.580746		0.0996585	0.00342661		-3.92672	0.183573
NMB1951	Putative uncharacterized protein NMB1951			0.393027	0.233049		0.1	9.81308e-17		-3.93027	0.0232532
NMB1347	Extragenic suppressor protein SuhB			0.61644	0.0685023		0.155937	0.358714		-3.95314	0.00110052
NMB0980	NAD(P) transhydrogenase alpha subunit pntA			0.740869	0.0637108		0.186851	0.464813		-3.96504	0.00497688
NMB0089	Pyruvate kinase pykA			2.53558	0.372369		0.63095	0.130091		-4.01867	0.250121
NMB0696	Amino acid ABC transporter ATP binding protein			0.402501	0.136796		0.1	9.81308e-17		-4.02501	0.00516238
NMB0607	Protein translocase subunit SecD			0.403252	0.0262756		0.1	9.81308e-17		-4.03252	3.88579e-05		-1.97	-1.97	-2.6
NMB0391	Beta phosphoglucomutase pgmB			0.407167	0.0302879		0.1	9.81308e-17		-4.07167	1.54229e-05
NMB1920	GMP synthase glutamine hydrolyzing guaA			1.29215	0.133948		0.309442	0.676838		-4.17575	0.0148098
NMB1657	ComE operon protein 1 related protein NMB1657			0.613539	0.0960822		0.146546	0.317622		-4.18665	0.00207372
NMB2005	Arginine biosynthesis bifunctional protein ArgJ			0.423001	0.22064		0.1	9.81308e-17		-4.23001	0.0257987
NMB1393	Phosphogluconate dehydratase edd			0.423895	0.224597		0.1	9.81308e-17		-4.23895	0.0272256
NMB0695	Putative uncharacterized protein NMB0695			0.427862	0.208201		0.1	9.81308e-17		-4.27862	0.0211951
NMB2029	Homoserine kinase thrB			0.427896	0.760151		0.1	9.81308e-17		-4.27896	0.269132
NMB0212	DNA gyrase subunit B gyrB			3.21084	0.404447		0.731767	0.155838		-4.38779	0.236223
NMB1333	Uncharacterized protein NMB1333			0.815066	0.206339		0.185047	0.459597		-4.40464	0.0287563
NMB0786	Putative uncharacterized protein NMB0786			0.442226	0.209461		0.1	9.81308e-17		-4.42226	0.0209344
NMB0249	NADH dehydrogenase I G subunit nuoG			0.454554	0.522902		0.1	9.81308e-17		-4.54554	0.210055
NMB1859	S-adenosylmethionine--tRNA ribosyltransferase-isomerase queA			0.458693	0.451155		0.1	9.81308e-17		-4.58693	0.102571
NMB0038	Bifunctional protein GlmU			1.25392	0.673777		0.272635	0.400582		-4.59924	0.435739
NMB0180	UDP-3-O-[3-hydroxymyristoyl] glucosamine N-acyltransferase lpxD			0.463029	0.0392707		0.1	9.81308e-17		-4.63029	3.71419e-05
NMB0854	Histidine tRNA ligase hisS			0.469009	0.0553669		0.1	9.81308e-17		-4.69009	0.000142405
NMB0033	Membrane-bound lytic murein transglycosylase A			0.479396	0.438758		0.1	9.81308e-17		-4.79396	0.145604
NMB0456	N-acetylmuramoyl-L-alanine amidase amiC	yes		0.482708	0.0586888		0.1	9.81308e-17		-4.82708	9.02476e-05
NMB0446	Chorismate mutase prephenate dehydratase pheA			0.487823	0.206474		0.1	9.81308e-17		-4.87823	0.0225909
NMB1874	Orotate phosphoribosyltransferase pyrE			0.489942	0.0928246		0.1	9.81308e-17		-4.89942	0.000781441
NMB1862	Ribosomal protein L11 methyltransferase prmA			0.491279	0.410853		0.1	9.81308e-17		-4.91279	0.124588
NMB1460	Single stranded DNA binding protein ssb			1.99691	0.0571096		0.396451	0.747762		-5.03696	0.00728848
NMB0118	DNA topoisomerase topA			0.514401	0.0722084		0.1	9.81308e-17		-5.14401	0.000647192
NMB0849	Deoxycytidine triphosphate deaminase dcd			0.515004	0.32587		0.1	9.81308e-17		-5.15004	0.0451324
NMB1070	2 isopropylmalate synthase leuA			1.27299	0.654516		0.246432	0.594208		-5.16571	0.348809
NMB0086	Putative uncharacterized protein NMB0086			0.517417	0.173373		0.1	9.81308e-17		-5.17417	0.0096386
NMB0548	AcrA AcrE family protein NMB0548			0.528887	0.265031		0.1	9.81308e-17		-5.28887	0.0261652
NMB1864	Glutamate 1 semialdehyde 2 1 aminomutase hemL			0.560385	0.0856937		0.1	9.81308e-17		-5.60385	0.000464309
NMB1060	Gructose-1,6-bisphosphatase class 1 fbp			0.565024	0.0718954		0.1	9.81308e-17		-5.65024	0.000599586
NMB1368	Putative ATP dependent RNA helicase NMB1368			0.565219	0.10958		0.1	9.81308e-17		-5.65219	0.0014323
NMB1907	Membrane protein insertase YidC			0.607358	0.225656		0.1	9.81308e-17		-6.07358	0.020801
NMB1933	ATP synthase epsilon chain atpC			0.610642	0.195896		0.1	9.81308e-17		-6.10642	0.0154164				-2.43
NMB0703	Competence lipoprotein ComL			0.612809	0.0423416		0.1	9.81308e-17		-6.12809	1.40532e-05
NMB1444	UPF0133 protein NMB1444			0.633712	0.205243		0.1	9.81308e-17		-6.33712	0.0148114
NMB0679	Acetyl-CoA carboxylase beta subunit accD			0.637143	0.20829		0.1	9.81308e-17		-6.37143	0.015508
NMB1641	Ribosome maturation factor RimP			0.650506	0.11941		0.1	9.81308e-17		-6.50506	0.00209275
NMB1989	Iron III ABC transporter periplasmic binding protein			0.650697	0.840972		0.1	9.81308e-17		-6.50697	0.269791			-1.9
NMB1807	Penicillin binding protein 1A ponA			0.656471	0.153779		0.1	9.81308e-17		-6.56471	0.00528544
NMB1918	ACP S-malonyltransferase fabD			0.723047	0.0645193		0.1	9.81308e-17		-7.23047	9.53798e-05
NMB0784	Putative phage shock protein E NMB0784			0.732413	0.23677		0.1	9.81308e-17		-7.32413	0.021832
NMB1036	Isopropylmalate isomerase large subunit leuC			0.752573	0.0339441		0.1	9.81308e-17		-7.52573	5.46117e-05
NMB0378	Putative phosphate permease NMB0378			0.766199	0.0948631		0.1	9.81308e-17		-7.66199	0.0011583		-1.7	-1.7
NMB0822	Protease HtpX homolog htpX			0.771174	0.176704		0.1	9.81308e-17		-7.71174	0.00705604
NMB1916	3-oxoacyl-ACP synthase fabH			0.779291	0.253618		0.1	9.81308e-17		-7.79291	0.0336036
NMB0923	Cytochrome c			0.781897	0.0782666		0.1	9.81308e-17		-7.81897	0.00022781			1.11
NMB1940	ATP synthase subunit a atpB			0.791684	0.293017		0.1	9.81308e-17		-7.91684	0.0406707
NMB1870	Putative uncharacterized protein NMB1870			0.847845	0.157277		0.1	9.81308e-17		-8.47845	0.00496548
NMB0680	Cryptic protein cnp1			0.858864	0.775165		0.1	9.81308e-17		-8.58864	0.223677
NMB0401	Proline dehydrogenase putA			0.91631	0.0548364		0.1	9.81308e-17		-9.1631	3.67734e-05
NMB0024	PilS cassette NMB0024	yes		0.959096	0.407143		0.1	9.81308e-17		-9.59096	0.122068		-2.83	-2.83
NMB0684	6 7 dimethyl 8 ribityllumazine synthase ribH			1.0118	0.0883167		0.1	9.81308e-17		-10.118	0.000346096
NMB0178	UDP-N-acetylglucosamine acyltransferase lpxA			1.0119	0.907014		0.1	9.81308e-17		-10.119	0.27472			-2.62	-2.19
NMB0667	Cell division protein zipA NMB0667			1.06172	0.131301		0.1	9.81308e-17		-10.6172	0.00231506
NMB1715	Multiple transferable resistance system protein MtrD			1.186	0.0695305		0.1	9.81308e-17		-11.86	0.000192026
NMB0020	PilS cassette NMB0020	yes		1.19204	0.222101		0.1	9.81308e-17		-11.9204	0.0116288
NMB1963	Sodium-dependent L-glutamate periplasmic transport protein gltT			1.23862	0.0543407		0.1	9.81308e-17		-12.3862	3.01682e-05
NMB1497	Calprotectin receptor CbpA			1.51174	0.571455		0.1	9.81308e-17		-15.1174	0.115987
NMB1321	30S ribosomal protein S18 rpsR			2.66509	0.615161		0.1	9.81308e-17		-26.6509	0.192727
NMB0160	50S ribosomal protein L30 rpmD			3.60323	0.140528		0.1	9.81308e-17		-36.0323	0.0022904
506	506	18											14	23	35	26	24
